# Supplementary material for: The Litsea genome and the evolution of the laurel family
Source: Nat Commun. 2020 Apr 3;11:1675. doi: 10.1038/s41467-020-15493-5 (PMC7125107; doi:10.1038/s41467-020-15493-5)
Supplement: Supplementary file 4 — Source Data [file 41467_2020_15493_MOESM4_ESM.zip]

Archive with 32 entries (29 files):
- Source Data file/
- Source Data file/Figure 1c. 34 species PEP.RAxML bipartitions.nwk
- __MACOSX/
- __MACOSX/Source Data file/
- __MACOSX/Source Data file/._Figure 1c. 34 species PEP.RAxML bipartitions.nwk
- Source Data file/Supplementary Figure 15a. MADS tree.nwk
- __MACOSX/Source Data file/._Supplementary Figure 15a. MADS tree.nwk
- Source Data file/.DS_Store
- __MACOSX/Source Data file/._.DS_Store
- Source Data file/Supplementary Figure 16a. Phylogenetic and expression analysis of DXS genes.nwk
- __MACOSX/Source Data file/._Supplementary Figure 16a. Phylogenetic and expression analysis of DXS genes.nwk
- Source Data file/Supplementary Figure 7. 25 bayes agiosperm without Gramineaepep.tre
- __MACOSX/Source Data file/._Supplementary Figure 7. 25 bayes agiosperm without Gramineaepep.tre
- Source Data file/Figure 3a. The Phylogenomic tree of Lauraceae-MB TREE.tre
- __MACOSX/Source Data file/._Figure 3a. The Phylogenomic tree of Lauraceae-MB TREE.tre
- Source Data file/Supplementary Table 31. TPSs numbers based on Illumina transctiptome sequence in flower buds in species of Lauraceae.tre
- __MACOSX/Source Data file/._Supplementary Table 31. TPSs numbers based on Illumina transctiptome sequence in flower buds in species of Lauraceae.tre
- Source Data file/Supplementary Figure 6. 27 bayes agiosperm with Gramineaepep.tre
- __MACOSX/Source Data file/._Supplementary Figure 6. 27 bayes agiosperm with Gramineaepep.tre
- Source Data file/Figure 3e. Phylogenetic tree developed by FUWA homologs in Lauraceae.tre
- __MACOSX/Source Data file/._Figure 3e. Phylogenetic tree developed by FUWA homologs in Lauraceae.tre
- Source Data file/Figure 3f, 3g, 4, 5b, Supplementary Fig. 14, 16a, 17b-i, 19b-c.xlsx
- __MACOSX/Source Data file/._Figure 3f, 3g, 4, 5b, Supplementary Fig. 14, 16a, 17b-i, 19b-c.xlsx
- Source Data file/Figure 5a. TPS tree.nwk
- __MACOSX/Source Data file/._Figure 5a. TPS tree.nwk
- Source Data file/Figure 1a. 34 species-CDS RAxML bipartitions.nwk
- __MACOSX/Source Data file/._Figure 1a. 34 species-CDS RAxML bipartitions.nwk
- Source Data file/Supplementary Table 30. TPS indentified based on Illumina transctiptome data for various tissues of species in Lauraceae.tre
- __MACOSX/Source Data file/._Supplementary Table 30. TPS indentified based on Illumina transctiptome data for various tissues of species in Lauraceae.tre
- Source Data file/Supplementary Figure 13. The Phylogenomic tree of Lauraceae-MB TREE.tre
- __MACOSX/Source Data file/._Supplementary Figure 13. The Phylogenomic tree of Lauraceae-MB TREE.tre
- __MACOSX/._Source Data file
