# Supplementary material for: The Litsea genome and the evolution of the laurel family
Source: Nat Commun. 2020 Apr 3;11:1675. doi: 10.1038/s41467-020-15493-5 (PMC7125107; doi:10.1038/s41467-020-15493-5)
Supplement: Supplementary file 4 — Source Data [file 41467_2020_15493_MOESM4_ESM.zip › Source Data file/Figure 1c. 34 species PEP.RAxML bipartitions.nwk]

((Zea_mays:0.17043066959570135621,Oryza_sativa:0.14328577109368689779)100:0.23322891405669210485,((Musa_acuminate:0.21931465173558348236,Phoenix_dactylifera:0.12804860388419647688)61:0.01762843562876750120,((Asparagus_officinalis:0.24406616024925703590,Phalaenopsis_equestris:0.37368188767036264464)61:0.02950267640291457868,(Spirodela_polyrhiza:0.34640212565476991013,(((Liriodendron_chinense:0.23460005166973710300,(Litsea_cubeba:0.03891542574634255375,(Cinnamomum_micranthum:0.09023520821998337604,Persea_americana:0.13580253165493527678)100:0.03672899572822936609)100:0.15398619080671266390)100:0.03526513168448533464,((Macleaya_cordata:0.15495335059963263880,Aquilegia_coerulea:0.19703321085445749117)100:0.03138907216233618319,(Chinese_Lotus:0.16728661352879298230,((Beta_vulgaris:0.31452887182712790937,(Actinidia_chinensis:0.17734590120878648833,((Coffea_canephora:0.21000981419644793036,Solanum_lycopersicum:0.20689859807392629865)100:0.04317820413926991285,(Helianthus_annuus:0.24643556279555553501,Daucus_carota:0.26402286249037903998)100:0.03185929137189497801)100:0.02132881406014054335)100:0.02619215626667393756)81:0.01194062315939094579,(Vitis_vinifera:0.18688864465046606256,(((populus_trichocarpa:0.15756355864498011732,Ricinus_communis:0.12534649586457716208)100:0.04735704649934040222,(Citrus_sinensis:0.15858658401214503764,(Arabidopsis_thaliana:0.32886039657881865894,(Theobroma_cacao:0.05486209466397606871,Gossypium_raimondii:0.08947810492219041012)100:0.08281296580283593889)97:0.01761107986515316956)100:0.01323634591576658762)100:0.01860736453813457286,(Prunus_persica:0.16200440613899688702,(Cucumis_sativus:0.24041461991283066824,Glycine_soja:0.22625204785227664983)99:0.01941755421750617286)100:0.01766062459671857363)100:0.02911646521723351699)83:0.01018506433455097088)100:0.06558673973409404057)100:0.01186384162377043458)100:0.05065856747961057505)58:0.01433135239700350332,(Amborella_trichopoda:0.28809193515956948994,(Ginkgo_biloba:0.40325836256617098030,Anthoceros_angustus:0.80938755512299664918)100:0.20115346078117185558)100:0.08415376265723294169)100:0.06106014092103424079)100:0.04875721935558078451)61:0.02516872408599499233)100:0.05286342152493024582,Ananas_comosus:0.18498776147044551643);
