# Supplementary material for: The Litsea genome and the evolution of the laurel family
Source: Nat Commun. 2020 Apr 3;11:1675. doi: 10.1038/s41467-020-15493-5 (PMC7125107; doi:10.1038/s41467-020-15493-5)
Supplement: Supplementary file 4 — Source Data [file 41467_2020_15493_MOESM4_ESM.zip › Source Data file/Supplementary Figure 15a. MADS tree.nwk]

((AG,OsMADS66),OsMADS58,(SHP1,SHP2),STK,LcMADS9,RWR86438.1_MIKC.CD,RWR89169.1_MIKC.CD,(LcMADS8,OVA16326.1_McMADS.CD),RWR90334.1_MIKC.CD,NC1G0182010.CD,NC9G0111830.CD,NC7G0291940.CD,OsMADS3,Am.tr.AG,Am.tr.STK,OsMADS13,OsMADS21,(LcMADS7,RWR92674.1_MIKC.CD),OVA14300.1_McMADS.CD,(RWR96248.1_MIKC.CD,LcMADS11,LcMADS10),RWR80013.1_MIKC.E,Am.tr.AGL9,OVA09570.1_McMADS.E,NC8G0059970.E,LcMADS13,SEP3,SEP1,(RWR72852.1_MIKC.E,LcMADS14),OVA11003.1_McMADS.E,SEP4,(RWR77184.1_MIKC.E,(LcMADS15,LcMADS16,LcMADS17)),OsMADS8,OsMADS7,Am.tr.AGL2,SEP2,(RWR74503.1_MIKC.E,LcMADS12),(RWR98282.1_MIKC.AGL6,RWR89433.1_MIKC.AGL6,LcMADS18),AGL6,(RWR80928.1_MIKC.AGL6,LcMADS19),NC9G0274550.AGL6,OsMADS6,OsMADS17,(OVA00161.1_McMADS.AGL6,Am.tr.AGL6),OsMADS34,(OsMADS5,OsMADS1),AGL13,NC7G0235320.A,OVA14578.1_McMADS.A,AP1,FUL,Am.tr.AP1,OsMADS15,(OsMADS14,LcMADS1),NC8G0059960.A,AGL79,CAL,OsMADS20,LcMADS2,OVA11004.1_McMADS.A,OsMADS18,LcMADS58,(RWR97950.1_MIKC.A,RWR77183.1_MIKC.A),NC7G0292090.AGL12,NC1G0089460.AGL12,OVA08076.1_McMADS.AGL12,Am.tr.AGL12,AGL12,RWR90329.1_MIKC.AGL12,RWR84698.1_MIKC.AGL12,LcMADS33,OsMADS33,(LcMADS34,(RWR92679.1_MIKC.AGL12,RWR92676.1_MIKC.AGL12)),(((AGL70,MAF2),FLM),(AGL69,AGL68),FLC),TT16,AGL18,AGL15,FYF,(AGL72,AGL71),((RWR91988.1_MIKC.AGL15,LcMADS35),(OVA04014.1_McMADS.AGL15,Am.tr.AGL15)),NC13G0027500.AGL15,(LcMADS30,LcMADS29,CmSVP1),Am.tr.StM11,NC8G0216850.SVP,SVP,(CmSVP2,LcMADS28),AGL24,OVA01776.1_McMADS.SVP,(OVA10377.1_McMADS.SVP,OVA12348.1_McMADS.SVP,OVA06517.1_McMADS.SVP),(LcMADS31,LcMADS32),OsMADS47,(OsMADS55,OsMADS22),ANR1,OsMADS59,Am.tr.ANR1.1,OsMADS23,OsMADS57,OsMADS25,AGL16,(OVA15241.1_McMADS.ANR1,LcMADS38),(RWR83132.1_MIKC.ANR1,LcMADS39),(OVA10047.1_McMADS.ANR1,LcMADS37),OsMADS61,Am.tr.ANR1.2,NC9G0169500.ANR1,NC3G0228930.ANR1,LcMADS36,RWR74081.1_MIKC.ANR1,(AGL21,AGL17),(((NC6G0254680.Bs,NC6G0254780.Bs),NC6G0254750.Bs),NC1G0132990.Bs),(LcMADS20,RWR81948.1_MIKC.Bs),OVA05565.1_McMADS.Bs,NC6G0253390.Bs,Am.tr.GGM13.1,Am.tr.GGM13.2,OsMADS31,((OsMADS32,NC1G0181840.Os32),Am.tr.OsM32),(Am.tr.AP3.1,RWR81769.1_MIKC.B-AP3,(LcMADS3,LcMADS4)),OVA20390.1_McMADS.AP3,Am.tr.AP3.2,OVA06174.1_McMADS.AP3,NC9G0274980.AP3,AP3,OsMADS16,Am.tr.PI.1,NC1G0148160.PI,Am.tr.PI.2,(OsMADS2,OsMADS4),PI,OVA12776.1_McMADS.PI,(LcMADS5,RWR92771.1_MIKC.B-PI),(LcMADS6,RWR91911.1_MIKC.B-PI),SOC1,LcMADS21,(OVA00155.1_McMADS.SOC1,RWR89434.1_MIKC.SOC1),(AGL14,AGL19),Am.tr.TM3,NC9G0274620.SOC1,OsMADS50,OsMADS56,((LcMADS22,RWR80927.1_MIKC.SOC1),(RWR87858.1_MIKC.SOC1,RWR87859.1_MIKC.SOC1,LcMADS23,(((RWR87865.1_MIKC.SOC1,RWR87867.1_MIKC.SOC1),RWR87860.1_MIKC.SOC1),RWR87869.1_MIKC.SOC1,(LcMADS25,LcMADS24,LcMADS26,LcMADS27)))),(Am.tr.TM8.1,Am.tr.TM8.2),NC2G0000260.TM8,OVA17470.1_McMADS.TM8,(LcMADS40,RWR87037.1_MIKC.TM8)(OVA12437.1_McMADS.MS,OVA13873.1_McMADS.MS),((((AGL66,AGL67),AGL104),(LcMADS41,RWR89873.1_Mstar.S),(Am.tr.MS,NC8G0215180.MS),(OsMADS62,OsMADS63)),(LcMADS42,RWR78028.1_Mstar.S)),OVA11656.1_McMADS.MP,((((RWR95895.1_Mstar.P,RWR95896.1_Mstar.P),LcMADS43),(LcMADS44,RWR74848.1_Mstar.P)),(Am.tr.MP,RWR93895.1_Mstar.P,AGL65,(OVA12187.1_McMADS.MP,(LcMADS45,AGL94,OsMADS68,NC1G0090250.MP)))));
