# Supplementary material for: The Litsea genome and the evolution of the laurel family
Source: Nat Commun. 2020 Apr 3;11:1675. doi: 10.1038/s41467-020-15493-5 (PMC7125107; doi:10.1038/s41467-020-15493-5)
Supplement: Supplementary file 4 — Source Data [file 41467_2020_15493_MOESM4_ESM.zip › Source Data file/Supplementary Figure 16a. Phylogenetic and expression analysis of DXS genes.nwk]

(((OsaDXS2:0.2617631247367592,(((PtrDXS2:0.18912786884928523,(VviDXS5:0.19612841616936236,(VviDXS4:0.04433662868114713,VviDXS3:0.019524223589590085):0.14348551274276278):0.04560025051611735):0.07363379739889954,((((BinDXS2:1.00000050002909E-6,BpeDXS1:0.002854956964432849):0.14047756604136608,(CprDXS5:0.2027035718946793,CfiDXS3:0.320709616110698):0.034175644087635175):0.057155411525097524,(CbuDXS2:0.10866080028163891,((LcuDXS7:0.0034737781397268528,LcuDXS1:0.006999022970557217):0.008935476772124482,((DhaDXS4:0.04073425792575277,((NcaDXS5:0.012204238040533964,ApeDXS5:0.02655298558093648):0.0018846337267185496,(PamDXS5:1.00000050002909E-6,PamDXS1:0.08552608987083289):0.024614070685648567):0.006810333445834432) #1 :0.012649607656524134,StzDXS7:0.010575612739819796):0.003312338322580208):0.0721220482345115):0.09881136971027459):0.07964501694235332,(CprDXS3:0.13290163239663644,(CmeDXS3:0.11943478745832128,(StzDXS8:0.07518987395394305,(((LcuDXS4:0.00931083654861678,(LnoDXS5:0.01959208599136448,LcuDXS5:0.008687775991804526):8.41963051844365E-4):0.0036503360370259527,CteDXS2:0.02207183248160491):0.007200997731714785,(((ApeDXS4:0.001810566744071809,(PhuDXS3:0.005464880314851947,NcaDXS1:0.0018011649208633262):0.009095996483957139):0.0018063391472840427,PamDXS6:0.014584771476811212):1.00000050002909E-6,MsaDXS1:0.01094554338570653):1.00000050002909E-6):0.026280804031982494):0.060264139950011376):0.02815660692302485):0.07489056254311965):0.04632754365920509):0.13232072712166043,(((((((BinDXS1:1.00000050002909E-6,BpeDXS3:0.0018364836484779695):0.04276247577873512,(CmeDXS1:1.00000050002909E-6,CmeDXS2:1.00000050002909E-6):0.04536008078374918):0.05160452020242078,(CtoDXS3:0.026901678263992472,((PamDXS7:0.01641663038051362,((LnoDXS6:1.00000050002909E-6,(LnoDXS7:1.00000050002909E-6,LnoDXS4:1.00000050002909E-6):1.00000050002909E-6):0.010891837330400679,(((CveDXS2:0.0036028310762817443,CbuDXS1:1.00000050002909E-6):0.004974230341026513,(CteDXS3:0.006772030393757782,StzDXS9:0.002245332418651406):0.0018030358560368633):0.004048685104325802,(LruDXS3:1.00000050002909E-6,((LmeDXS1:1.00000050002909E-6,LmeDXS3:1.00000050002909E-6):0.005437240705094341,LruDXS2:1.00000050002909E-6):1.00000050002909E-6):0.0018032282280199719):0.0018124556685561865):0.005466763134772026):0.0017636707855663654,((((DhaDXS3:1.00000050002909E-6,DhaDXS2:1.00000050002909E-6):0.02025460262733113,(PshDXS1:1.00000050002909E-6,PhuDXS4:1.00000050002909E-6):0.007336808928629731):0.001779829197797447,MsaDXS2:0.016532126848639108):1.00000050002909E-6,PtaDXS1:0.0018047196252890141):1.00000050002909E-6):0.037561390267476936):0.01426851838194587):0.028651149134277642,CfiDXS1:0.26878832923429224):0.07525258621792777,(VviDXS6:0.23650141813482017,((PtrDXS4:0.09177102934037906,PtrDXS5:0.12410382544760584):0.13744942504203442,(AthDXS1:0.4194891661806219,SlyDXS3:0.3892367196446259):0.11109229961118905):0.062267993531894175):0.13523346506317588):0.09180065824712916,AtrDXS1:0.3639989547659414):0.9253261233069429,(AtrDXS3:0.19696526792603333,(((PtrDXS1:0.10030191565928685,(VviDXS1:0.09137119594799166,SlyDXS1:0.13066362321300634):0.02173743311194759):0.018317570995791378,(AthDXS3:0.12152504467447743,AthDXS2:0.2852949759075132):0.14913202546631796):0.030525878008736764,(OsaDXS1:0.18209951077824263,(CtoDXS2:0.03432051489232635,(((CprDXS4:0.02173019681301549,CprDXS2:1.00000050002909E-6):0.07835013754725502,(CfiDXS2:0.0933456599098809,((BpeDXS2:1.00000050002909E-6,BinDXS3:1.00000050002909E-6):0.03560692935823354,(CmeDXS6:1.00000050002909E-6,CmeDXS5:1.00000050002909E-6):0.04102148737332161):0.01002174485638805):0.015041128916270853):0.009577623193402022,(PamDXS2:0.029639252145319275,(PtaDXS2:0.011076502980895363,(((ApeDXS1:0.025255250104559947,(ApeDXS3:0.0042473981630872975,ApeDXS2:1.00000050002909E-6):4.3033261935040507E-4):0.004885580952168774,(((((StzDXS5:1.00000050002909E-6,StzDXS6:1.00000050002909E-6):1.00000050002909E-6,StzDXS3:1.00000050002909E-6):1.00000050002909E-6,CteDXS1:0.0038246937376201764):0.0038192873865264855,((((LtsDXS1:1.00000050002909E-6,(LmeDXS4:1.00000050002909E-6,LruDXS1:1.00000050002909E-6):1.00000050002909E-6):1.00000050002909E-6,LcuDXS6:0.003807406766412483):1.00000050002909E-6,(LnoDXS3:0.007353152932146951,(LnoDXS1:1.00000050002909E-6,LnoDXS2:1.00000050002909E-6):1.00000050002909E-6):0.0038161574852779686):0.007677243555278078,CveDXS1:0.009589071085916443):1.00000050002909E-6):0.0019066241767456004,(MsaDXS4:1.00000050002909E-6,(MsaDXS3:1.00000050002909E-6,(MsaDXS6:1.00000050002909E-6,MsaDXS5:1.00000050002909E-6):1.00000050002909E-6):1.00000050002909E-6):0.009570124917615762):0.0019119470421282917):1.00000050002909E-6,((CmeDXS7:1.00000050002909E-6,(PamDXS4:1.00000050002909E-6,PamDXS3:1.00000050002909E-6):0.0018984909688785827):0.005750386464164534,((PhuDXS1:1.00000050002909E-6,(PhuDXS2:1.00000050002909E-6,PshDXS2:1.00000050002909E-6):1.00000050002909E-6):0.0019189923533104087,(NcaDXS3:1.00000050002909E-6,(NcaDXS2:1.00000050002909E-6,NcaDXS4:1.00000050002909E-6):1.00000050002909E-6):0.007667858417132862):0.0018937749487372717):0.0019093692711818265):0.0023473782547815316):0.01171213932357738):0.03025688680817293):0.015012637562381309):0.05820039556490427):0.03139630288496641):0.0719127408986792):0.11952095433388013):0.35062957821652885):0.10049794060690262):0.02612010934769348,((VviDXS2:0.14872368825328713,PtrDXS3:0.12640899209761944):0.02740922561949927,SlyDXS2:0.22459574884291938):0.07787626308776284):0.038081778161129926,(CprDXS1:0.114433876695578,((((LcuDXS3:0.040283325493119575,StzDXS1:0.014431095779812917):0.10413720341652828,StzDXS2:0.023147300942006777):0.052517865130453055,(BinDXS4:0.09177899031997697,(CtoDXS1:0.06487570171664764,((((LcuDXS2:0.010773032770231386,LmeDXS2:0.017793999352859156):0.002042369575927232,LtsDXS2:0.005932008799327116):1.00000050002909E-6,(CveDXS3:0.016012661173092423,StzDXS4:0.005932897576739981):0.001949463832991216):0.0020030524527924988,((PshDXS3:0.006112593223162918,DhaDXS1:0.028278486401643353):0.001816722825008776,MsaDXS7:0.007972764078194718):0.003925926420605708):0.026304171213079104):0.018224552587041823):0.002473383896299992):0.028175283174076204,CmeDXS4:0.150123795080136):0.03808099987690605):0.038471364957334615,AtrDXS2:0.14810554368145457);
