# Supplementary material for: The Litsea genome and the evolution of the laurel family
Source: Nat Commun. 2020 Apr 3;11:1675. doi: 10.1038/s41467-020-15493-5 (PMC7125107; doi:10.1038/s41467-020-15493-5)
Supplement: Supplementary file 4 — Source Data [file 41467_2020_15493_MOESM4_ESM.zip › Source Data file/Supplementary Figure 7. 25 bayes agiosperm without Gramineaepep.tre]

#NEXUS
begin taxa;
	dimensions ntax=25;
	taxlabels
	AANG
	ACOE
	ACOM
	ATHA
	ATRI
	BVUL
	CCAN
	CFIL
	CLOT
	CMIC
	CPRA
	CSIN
	LCHI
	LCUB
	MACU
	MCOR
	NTET
	PABI
	PEQU
	PPER
	PTRI
	SLYC
	SPOL
	TCAC
	VVIN
;
end;

begin trees;
	tree con_all_compat = [&R] (CCAN:0.148407,SLYC:0.162229,((((((((PEQU:0.233551,(ACOM:0.149726,MACU:0.151298)[&label=1.0]:0.024069)[&label=1.0]:0.037309,SPOL:0.253552)[&label=1.0]:0.047426,(((AANG[&!rotate=true]:0.809638,PABI:0.48461)[&label=1.0,!rotate=true]:0.131,ATRI:0.212351)[&label=0.7,!rotate=true]:0.017317,NTET:0.268042)[&label=1.0,!rotate=true]:0.051032)[&label=1.0,!rotate=true]:0.009081,((((LCUB:0.015243,CMIC:0.012688)[&label=1.0]:0.044484,CFIL:0.176352)[&label=1.0]:0.030886,CPRA:0.104151)[&label=1.0]:0.031018,LCHI:0.121918)[&label=1.0]:0.027853)[&label=1.0,!rotate=true]:0.03988,(ACOE:0.159683,MCOR:0.101042)[&label=1.0]:0.018463)[&label=1.0,!rotate=true]:0.007595,CLOT:0.108525)[&label=1.0,!rotate=false]:0.049769,(VVIN:0.102725,((PTRI:0.137417,(CSIN:0.118085,(TCAC:0.102237,ATHA:0.265945)[&label=1.0]:0.011408)[&label=1.0]:0.007174)[&label=1.0]:0.014343,PPER:0.128796)[&label=1.0]:0.019125)[&label=1.0]:0.009437)[&label=1.0]:0.017585,BVUL:0.23728)[&label=1.0]:0.047605);
	tree con_all_compat = [&R] (CCAN:0.148407,SLYC:0.162229,((((((((PEQU:0.233551,(ACOM:0.149726,MACU:0.151298):0.024069):0.037309,SPOL:0.253552):0.047426,(((AANG:0.809638,PABI:0.48461):0.131,ATRI:0.212351):0.017317,NTET:0.268042):0.051032):0.009081,((((LCUB:0.015243,CMIC:0.012688):0.044484,CFIL:0.176352):0.030886,CPRA:0.104151):0.031018,LCHI:0.121918):0.027853):0.03988,(ACOE:0.159683,MCOR:0.101042):0.018463):0.007595,CLOT:0.108525):0.049769,(VVIN:0.102725,((PTRI:0.137417,(CSIN:0.118085,(TCAC:0.102237,ATHA:0.265945):0.011408):0.007174):0.014343,PPER:0.128796):0.019125):0.009437):0.017585,BVUL:0.23728):0.047605);
end;

begin figtree;
	set appearance.backgroundColorAttribute="Default";
	set appearance.backgroundColour=#ffffff;
	set appearance.branchColorAttribute="User selection";
	set appearance.branchColorGradient=false;
	set appearance.branchLineWidth=1.0;
	set appearance.branchMinLineWidth=0.0;
	set appearance.branchWidthAttribute="Fixed";
	set appearance.foregroundColour=#000000;
	set appearance.hilightingGradient=false;
	set appearance.selectionColour=#2d3680;
	set branchLabels.colorAttribute="User selection";
	set branchLabels.displayAttribute="Branch times";
	set branchLabels.fontName="sansserif";
	set branchLabels.fontSize=8;
	set branchLabels.fontStyle=0;
	set branchLabels.isShown=false;
	set branchLabels.significantDigits=4;
	set layout.expansion=0;
	set layout.layoutType="RECTILINEAR";
	set layout.zoom=0;
	set legend.attribute=null;
	set legend.fontSize=10.0;
	set legend.isShown=false;
	set legend.significantDigits=4;
	set nodeBars.barWidth=4.0;
	set nodeBars.displayAttribute=null;
	set nodeBars.isShown=false;
	set nodeLabels.colorAttribute="User selection";
	set nodeLabels.displayAttribute="label";
	set nodeLabels.fontName="sansserif";
	set nodeLabels.fontSize=8;
	set nodeLabels.fontStyle=0;
	set nodeLabels.isShown=true;
	set nodeLabels.significantDigits=4;
	set nodeShapeExternal.colourAttribute=null;
	set nodeShapeExternal.isShown=false;
	set nodeShapeExternal.minSize=10.0;
	set nodeShapeExternal.scaleType=Width;
	set nodeShapeExternal.shapeType=Circle;
	set nodeShapeExternal.size=4.0;
	set nodeShapeExternal.sizeAttribute=null;
	set nodeShapeInternal.colourAttribute=null;
	set nodeShapeInternal.isShown=false;
	set nodeShapeInternal.minSize=10.0;
	set nodeShapeInternal.scaleType=Width;
	set nodeShapeInternal.shapeType=Circle;
	set nodeShapeInternal.size=4.0;
	set nodeShapeInternal.sizeAttribute=null;
	set polarLayout.alignTipLabels=false;
	set polarLayout.angularRange=0;
	set polarLayout.rootAngle=0;
	set polarLayout.rootLength=100;
	set polarLayout.showRoot=true;
	set radialLayout.spread=0.0;
	set rectilinearLayout.alignTipLabels=false;
	set rectilinearLayout.curvature=0;
	set rectilinearLayout.rootLength=100;
	set scale.offsetAge=0.0;
	set scale.rootAge=1.0;
	set scale.scaleFactor=1.0;
	set scale.scaleRoot=false;
	set scaleAxis.automaticScale=true;
	set scaleAxis.fontSize=8.0;
	set scaleAxis.isShown=false;
	set scaleAxis.lineWidth=1.0;
	set scaleAxis.majorTicks=1.0;
	set scaleAxis.minorTicks=0.5;
	set scaleAxis.origin=0.0;
	set scaleAxis.reverseAxis=false;
	set scaleAxis.showGrid=true;
	set scaleBar.automaticScale=true;
	set scaleBar.fontSize=10.0;
	set scaleBar.isShown=true;
	set scaleBar.lineWidth=1.0;
	set scaleBar.scaleRange=0.0;
	set tipLabels.colorAttribute="User selection";
	set tipLabels.displayAttribute="Names";
	set tipLabels.fontName="sansserif";
	set tipLabels.fontSize=8;
	set tipLabels.fontStyle=0;
	set tipLabels.isShown=true;
	set tipLabels.significantDigits=4;
	set trees.order=false;
	set trees.orderType="increasing";
	set trees.rooting=true;
	set trees.rootingType="User Selection";
	set trees.transform=false;
	set trees.transformType="cladogram";
end;
