# Supplementary material for: The Litsea genome and the evolution of the laurel family
Source: Nat Commun. 2020 Apr 3;11:1675. doi: 10.1038/s41467-020-15493-5 (PMC7125107; doi:10.1038/s41467-020-15493-5)
Supplement: Supplementary file 4 — Source Data [file 41467_2020_15493_MOESM4_ESM.zip › Source Data file/Figure 3a. The Phylogenomic tree of Lauraceae-MB TREE.tre]

#NEXUS
[ID: 1655911568]
begin taxa;
	dimensions ntax=24;
	taxlabels
		LQLMJZ7
		LZN1
		LEL1
		LSN1
		LCUB
		LCM1
		LWXN2
		LDXHKG1
		LHY2
		LXLRG1
		LCP1
		LCHI
		LYX1
		LXMZ1
		LWGT2
		LQN1
		LHYQN1
		LLYRN1
		LXN1
		LCBYD1
		LHKN3
		LMGZ1
		LLG1
		LYG1
		;
end;
begin trees;
	translate
		1	LQLMJZ7,
		2	LZN1,
		3	LEL1,
		4	LSN1,
		5	LCUB,
		6	LCM1,
		7	LWXN2,
		8	LDXHKG1,
		9	LHY2,
		10	LXLRG1,
		11	LCP1,
		12	LCHI,
		13	LYX1,
		14	LXMZ1,
		15	LWGT2,
		16	LQN1,
		17	LHYQN1,
		18	LLYRN1,
		19	LXN1,
		20	LCBYD1,
		21	LHKN3,
		22	LMGZ1,
		23	LLG1,
		24	LYG1
		;
   [Note: This tree contains information on the topology, 
          branch lengths (if present), and the probability
          of the partition indicated by the branch.]
   tree con_all_compat = (1:1.414335e-02,9:9.436402e-03,((((((((((2:1.926682e-02,19:7.548154e-03)1.000:2.192996e-03,4:1.057591e-02)1.000:6.771095e-03,7:1.461752e-02)1.000:7.728547e-03,18:2.337387e-02)1.000:2.457727e-03,23:6.171250e-02)1.000:3.722779e-03,(3:2.812541e-02,20:2.254917e-02)1.000:3.363639e-03)1.000:7.781755e-03,(((8:6.753779e-02,(16:2.297437e-02,17:1.194049e-02)1.000:1.254056e-01)1.000:5.518246e-02,((11:2.276652e-01,12:2.843962e-01)1.000:7.750963e-02,15:4.154958e-01)1.000:2.479069e-02)1.000:1.953280e-02,22:1.379033e-01)1.000:7.242467e-02)1.000:5.953662e-03,((6:2.650542e-02,14:3.094390e-02)1.000:2.491335e-03,(10:5.283571e-03,13:3.071704e-03)1.000:2.443617e-02)1.000:5.302860e-03)1.000:6.232616e-03,(21:2.210194e-02,24:2.788670e-02)1.000:3.497950e-03)1.000:6.251248e-03,5:1.870889e-02)1.000:1.180884e-02);

   [Note: This tree contains information only on the topology
          and branch lengths (median of the posterior probability density).]
   tree con_all_compat = (1:1.414335e-02,9:9.436402e-03,((((((((((2:1.926682e-02,19:7.548154e-03):2.192996e-03,4:1.057591e-02):6.771095e-03,7:1.461752e-02):7.728547e-03,18:2.337387e-02):2.457727e-03,23:6.171250e-02):3.722779e-03,(3:2.812541e-02,20:2.254917e-02):3.363639e-03):7.781755e-03,(((8:6.753779e-02,(16:2.297437e-02,17:1.194049e-02):1.254056e-01):5.518246e-02,((11:2.276652e-01,12:2.843962e-01):7.750963e-02,15:4.154958e-01):2.479069e-02):1.953280e-02,22:1.379033e-01):7.242467e-02):5.953662e-03,((6:2.650542e-02,14:3.094390e-02):2.491335e-03,(10:5.283571e-03,13:3.071704e-03):2.443617e-02):5.302860e-03):6.232616e-03,(21:2.210194e-02,24:2.788670e-02):3.497950e-03):6.251248e-03,5:1.870889e-02):1.180884e-02);
end;
