# Supplementary material for: The Litsea genome and the evolution of the laurel family
Source: Nat Commun. 2020 Apr 3;11:1675. doi: 10.1038/s41467-020-15493-5 (PMC7125107; doi:10.1038/s41467-020-15493-5)
Supplement: Supplementary file 4 — Source Data [file 41467_2020_15493_MOESM4_ESM.zip › Source Data file/Supplementary Table 31. TPSs numbers based on Illumina transctiptome sequence in flower buds in species of Lauraceae.tre]

#NEXUS
begin taxa;
	dimensions ntax=231;
	taxlabels
	ATh1
	ATh10
	ATh11
	ATh12
	ATh13
	ATh14
	ATh15
	ATh16
	ATh17
	ATh18
	ATh19
	ATh2
	ATh20
	ATh21
	ATh22
	ATh23
	ATh24
	ATh25
	ATh26
	ATh27
	ATh28
	ATh29
	ATh3
	ATh30
	ATh31
	ATh32
	ATh4
	ATh5
	ATh6
	ATh7
	ATh8
	ATh9
	'FCM1-1305.'
	FCM10Clust
	FCM11Clust
	FCM12Clust
	FCM13Clust
	FCM14Clust
	FCM15Clust
	'FCM2-1305.'
	FCM3Cluste
	FCM4Cluste
	FCM5Cluste
	FCM6Cluste
	FCM7Cluste
	FCM8Cluste
	FCM9Cluste
	FDXH1Clust
	FDXH2Clust
	FDXH3Clust
	FDXH4Clust
	FEL1Cluste
	FEL2Cluste
	FEL3Cluste
	FEL4Cluste
	FEL5Cluste
	FEL6Cluste
	FEL7Cluste
	FHKN10Clus
	FHKN11Clus
	FHKN12Clus
	FHKN13Clus
	FHKN14Clus
	FHKN15Clus
	FHKN16Clus
	FHKN17Clus
	FHKN18Clus
	FHKN19Clus
	FHKN1Clust
	FHKN20Clus
	FHKN21Clus
	FHKN22Clus
	FHKN23Clus
	FHKN2Clust
	FHKN3Clust
	FHKN4Clust
	FHKN5Clust
	FHKN6Clust
	FHKN7Clust
	FHKN8Clust
	FHKN9Clust
	FHY10Clust
	FHY11Clust
	FHY12Clust
	FHY13Clust
	FHY1Cluste
	FHY2Cluste
	FHY3Cluste
	FHY4Cluste
	FHY5Cluste
	FHY6Cluste
	FHY7Cluste
	FHY8Cluste
	FHY9Cluste
	FMGZ1Clust
	FMGZ2Clust
	FMGZ3Clust
	FMGZ4Clust
	FMGZ5Clust
	FMGZ6Clust
	FMGZ7Clust
	FMYM10Clus
	FMYM11Clus
	FMYM12Clus
	FMYM13Clus
	FMYM14Clus
	FMYM15Clus
	FMYM16Clus
	FMYM17Clus
	FMYM18Clus
	FMYM19Clus
	FMYM1Clust
	FMYM20Clus
	FMYM21Clus
	FMYM22Clus
	FMYM23Clus
	FMYM2Clust
	FMYM3Clust
	FMYM4Clust
	FMYM5Clust
	FMYM6Clust
	FMYM7Clust
	FMYM8Clust
	FMYM9Clust
	FQL10Clust
	FQL11Clust
	FQL12Clust
	FQL13Clust
	FQL14Clust
	FQL1Cluste
	FQL2Cluste
	FQL3Cluste
	FQL4Cluste
	FQL5Cluste
	FQL6Cluste
	FQL7Cluste
	FQL8Cluste
	FQL9Cluste
	FQN10Clust
	FQN1Cluste
	FQN2Cluste
	FQN3Cluste
	FQN4Cluste
	FQN5Cluste
	FQN6Cluste
	FQN7Cluste
	FQN8Cluste
	FQN9Cluste
	FQX1Cluste
	FQX2Cluste
	FQX3Cluste
	FQX4Cluste
	FQX5Cluste
	FQX6Cluste
	FQX7Cluste
	FWG1Cluste
	FWG2Cluste
	FWG3Cluste
	FWG4Cluste
	FWXN10Clus
	FWXN11Clus
	FWXN12Clus
	FWXN13Clus
	FWXN14Clus
	FWXN1Clust
	FWXN2Clust
	FWXN3Clust
	FWXN4Clust
	FWXN5Clust
	FWXN6Clust
	FWXN7Clust
	FWXN8Clust
	FWXN9Clust
	FXLRG10Clu
	FXLRG1Clus
	FXLRG2Clus
	FXLRG3Clus
	FXLRG4Clus
	FXLRG5Clus
	FXLRG6Clus
	FXLRG7Clus
	FXLRG8Clus
	FXLRG9Clus
	FXMZ1Clust
	FXMZ2Clust
	FXMZ3Clust
	FXMZ4Clust
	FXMZ5Clust
	FXMZ6Clust
	FXMZ7Clust
	FYG1Cluste
	FYG2Cluste
	FYG3Cluste
	FYG4Cluste
	FYG5Cluste
	FYG6Cluste
	FYG7Cluste
	FYG8Cluste
	FYG9Cluste
	FYX10Clust
	FYX1Cluste
	FYX2Cluste
	FYX3Cluste
	FYX4Cluste
	FYX5Cluste
	FYX6Cluste
	FYX7Cluste
	FYX8Cluste
	FYX9Cluste
	FZN10Clust
	FZN1Cluste
	FZN2Cluste
	FZN3Cluste
	FZN4Cluste
	FZN5Cluste
	FZN6Cluste
	FZN7Cluste
	FZN8Cluste
	FZN9Cluste
	Fhym10Clus
	Fhym11Clus
	Fhym12Clus
	Fhym1Clust
	Fhym2Clust
	Fhym3Clust
	Fhym4Clust
	Fhym5Clust
	Fhym6Clust
	Fhym7Clust
	Fhym8Clust
	Fhym9Clust
;
end;
begin trees;
	tree tree_1 = [&R] ('FCM1-1305.'[&!color=#2d4b80]:1.0E-6,(FMYM16Clus[&!color=#2d4b80]:0.022931,(((((FHKN20Clus[&!color=#2d4b80]:1.0E-6,FHKN22Clus[&!color=#2d4b80]:1.0E-6)[&label=76,!color=#2d4b80]:0.003665,(FHKN23Clus[&!color=#2d4b80]:1.0E-6,FHKN21Clus[&!color=#2d4b80]:1.0E-6)[&label=99,!color=#2d4b80]:0.01753)[&label=70,!color=#2d4b80]:1.0E-6,FHKN13Clus[&!color=#2d4b80]:0.009273)[&label=98,!colo…
end;
begin figtree;
	set appearance.backgroundColorAttribute="Default";
	set appearance.backgroundColour=#ffffff;
	set appearance.branchColorAttribute="User selection";
	set appearance.branchColorGradient=false;
	set appearance.branchLineWidth=1.0;
	set appearance.branchMinLineWidth=0.0;
	set appearance.branchWidthAttribute="Fixed";
	set appearance.foregroundColour=#000000;
	set appearance.hilightingGradient=false;
	set appearance.selectionColour=#2d3680;
	set branchLabels.colorAttribute="User selection";
	set branchLabels.displayAttribute="Branch times";
	set branchLabels.fontName="sansserif";
	set branchLabels.fontSize=8;
	set branchLabels.fontStyle=0;
	set branchLabels.isShown=false;
	set branchLabels.significantDigits=4;
	set layout.expansion=0;
	set layout.layoutType="RECTILINEAR";
	set layout.zoom=0;
	set legend.attribute="label";
	set legend.fontSize=10.0;
	set legend.isShown=false;
	set legend.significantDigits=4;
	set nodeBars.barWidth=4.0;
	set nodeBars.displayAttribute=null;
	set nodeBars.isShown=false;
	set nodeLabels.colorAttribute="User selection";
	set nodeLabels.displayAttribute="Node ages";
	set nodeLabels.fontName="sansserif";
	set nodeLabels.fontSize=8;
	set nodeLabels.fontStyle=0;
	set nodeLabels.isShown=false;
	set nodeLabels.significantDigits=4;
	set nodeShapeExternal.colourAttribute="User selection";
	set nodeShapeExternal.isShown=false;
	set nodeShapeExternal.minSize=10.0;
	set nodeShapeExternal.scaleType=Width;
	set nodeShapeExternal.shapeType=Circle;
	set nodeShapeExternal.size=4.0;
	set nodeShapeExternal.sizeAttribute="Fixed";
	set nodeShapeInternal.colourAttribute="User selection";
	set nodeShapeInternal.isShown=false;
	set nodeShapeInternal.minSize=10.0;
	set nodeShapeInternal.scaleType=Width;
	set nodeShapeInternal.shapeType=Circle;
	set nodeShapeInternal.size=4.0;
	set nodeShapeInternal.sizeAttribute="Fixed";
	set polarLayout.alignTipLabels=false;
	set polarLayout.angularRange=0;
	set polarLayout.rootAngle=0;
	set polarLayout.rootLength=100;
	set polarLayout.showRoot=true;
	set radialLayout.spread=0.0;
	set rectilinearLayout.alignTipLabels=false;
	set rectilinearLayout.curvature=0;
	set rectilinearLayout.rootLength=100;
	set scale.offsetAge=0.0;
	set scale.rootAge=1.0;
	set scale.scaleFactor=1.0;
	set scale.scaleRoot=false;
	set scaleAxis.automaticScale=true;
	set scaleAxis.fontSize=8.0;
	set scaleAxis.isShown=false;
	set scaleAxis.lineWidth=1.0;
	set scaleAxis.majorTicks=1.0;
	set scaleAxis.minorTicks=0.5;
	set scaleAxis.origin=0.0;
	set scaleAxis.reverseAxis=false;
	set scaleAxis.showGrid=true;
	set scaleBar.automaticScale=true;
	set scaleBar.fontSize=10.0;
	set scaleBar.isShown=true;
	set scaleBar.lineWidth=1.0;
	set scaleBar.scaleRange=0.0;
	set tipLabels.colorAttribute="User selection";
	set tipLabels.displayAttribute="Names";
	set tipLabels.fontName="sansserif";
	set tipLabels.fontSize=6;
	set tipLabels.fontStyle=0;
	set tipLabels.isShown=true;
	set tipLabels.significantDigits=11;
	set trees.order=false;
	set trees.orderType="increasing";
	set trees.rooting=true;
	set trees.rootingType="User Selection";
	set trees.transform=true;
	set trees.transformType="cladogram";
end;
