# Supplementary material for: The Litsea genome and the evolution of the laurel family
Source: Nat Commun. 2020 Apr 3;11:1675. doi: 10.1038/s41467-020-15493-5 (PMC7125107; doi:10.1038/s41467-020-15493-5)
Supplement: Supplementary file 4 — Source Data [file 41467_2020_15493_MOESM4_ESM.zip › Source Data file/Supplementary Figure 6. 27 bayes agiosperm with Gramineaepep.tre]

#NEXUS
begin taxa;
	dimensions ntax=27;
	taxlabels
	AANG
	ACOE
	ACOM
	ATHA
	ATRI
	BVUL
	CCAN
	CFIL
	CLOT
	CMIC
	CPRA
	CSIN
	LCHI
	LCUB
	MACU
	MCOR
	NTET
	OSAT
	PABI
	PEQU
	PPER
	PTRI
	SLYC
	SPOL
	TCAC
	VVIN
	ZMAY
;
end;

begin trees;
	tree con_all_compat = [&R] (CCAN:0.161896,SLYC:0.179016,((((((((PEQU:0.255446,((ACOM:0.125964,(OSAT:0.089181,ZMAY:0.116661)[&label=1.0]:0.204684)[&label=1.0]:0.044231,MACU:0.166759)[&label=1.0]:0.025428)[&label=1.0]:0.040947,SPOL:0.277515)[&label=1.0]:0.05286,(((AANG[&!rotate=true]:0.870672,PABI[&!rotate=false]:0.499002)[&label=1.0,!rotate=true]:0.147904,ATRI:0.220218)[&label=1.0,!rotate=true]:0.023993,NTET[&!rotate=false]:0.290952)[&label=1.0,!rotate=true]:0.056712)[&label=1.0]:0.012148,((((LCUB:0.015587,CMIC:0.01278)[&label=1.0]:0.047324,CFIL:0.191237)[&label=1.0]:0.034109,CPRA:0.113631)[&label=1.0]:0.034527,LCHI:0.13102)[&label=1.0]:0.029204)[&label=1.0]:0.045465,(ACOE:0.170024,MCOR:0.107423)[&label=1.0]:0.022203)[&label=1.0]:0.008724,CLOT:0.117917)[&label=1.0]:0.056063,(VVIN:0.11351,((PTRI:0.147737,(CSIN:0.129524,(TCAC:0.112331,ATHA:0.296984)[&label=1.0]:0.013607)[&label=1.0]:0.008413)[&label=1.0]:0.014876,PPER:0.139194)[&label=1.0]:0.021599)[&label=1.0]:0.009994)[&label=1.0]:0.018938,BVUL:0.26386)[&label=1.0]:0.055288);
	tree con_all_compat = [&R] (CCAN:0.161896,SLYC:0.179016,((((((((PEQU:0.255446,((ACOM:0.125964,(OSAT:0.089181,ZMAY:0.116661):0.204684):0.044231,MACU:0.166759):0.025428):0.040947,SPOL:0.277515):0.05286,(((AANG:0.870672,PABI:0.499002):0.147904,ATRI:0.220218):0.023993,NTET:0.290952):0.056712):0.012148,((((LCUB:0.015587,CMIC:0.01278):0.047324,CFIL:0.191237):0.034109,CPRA:0.113631):0.034527,LCHI:0.13102):0.029204):0.045465,(ACOE:0.170024,MCOR:0.107423):0.022203):0.008724,CLOT:0.117917):0.056063,(VVIN:0.11351,((PTRI:0.147737,(CSIN:0.129524,(TCAC:0.112331,ATHA:0.296984):0.013607):0.008413):0.014876,PPER:0.139194):0.021599):0.009994):0.018938,BVUL:0.26386):0.055288);
end;

begin figtree;
	set appearance.backgroundColorAttribute="Default";
	set appearance.backgroundColour=#ffffff;
	set appearance.branchColorAttribute="User selection";
	set appearance.branchColorGradient=false;
	set appearance.branchLineWidth=1.0;
	set appearance.branchMinLineWidth=0.0;
	set appearance.branchWidthAttribute="Fixed";
	set appearance.foregroundColour=#000000;
	set appearance.hilightingGradient=false;
	set appearance.selectionColour=#2d3680;
	set branchLabels.colorAttribute="User selection";
	set branchLabels.displayAttribute="Branch times";
	set branchLabels.fontName="sansserif";
	set branchLabels.fontSize=8;
	set branchLabels.fontStyle=0;
	set branchLabels.isShown=false;
	set branchLabels.significantDigits=4;
	set layout.expansion=0;
	set layout.layoutType="RECTILINEAR";
	set layout.zoom=0;
	set legend.attribute=null;
	set legend.fontSize=10.0;
	set legend.isShown=false;
	set legend.significantDigits=4;
	set nodeBars.barWidth=4.0;
	set nodeBars.displayAttribute=null;
	set nodeBars.isShown=false;
	set nodeLabels.colorAttribute="User selection";
	set nodeLabels.displayAttribute="label";
	set nodeLabels.fontName="sansserif";
	set nodeLabels.fontSize=8;
	set nodeLabels.fontStyle=0;
	set nodeLabels.isShown=true;
	set nodeLabels.significantDigits=4;
	set nodeShapeExternal.colourAttribute=null;
	set nodeShapeExternal.isShown=false;
	set nodeShapeExternal.minSize=10.0;
	set nodeShapeExternal.scaleType=Width;
	set nodeShapeExternal.shapeType=Circle;
	set nodeShapeExternal.size=4.0;
	set nodeShapeExternal.sizeAttribute=null;
	set nodeShapeInternal.colourAttribute=null;
	set nodeShapeInternal.isShown=false;
	set nodeShapeInternal.minSize=10.0;
	set nodeShapeInternal.scaleType=Width;
	set nodeShapeInternal.shapeType=Circle;
	set nodeShapeInternal.size=4.0;
	set nodeShapeInternal.sizeAttribute=null;
	set polarLayout.alignTipLabels=false;
	set polarLayout.angularRange=0;
	set polarLayout.rootAngle=0;
	set polarLayout.rootLength=100;
	set polarLayout.showRoot=true;
	set radialLayout.spread=0.0;
	set rectilinearLayout.alignTipLabels=false;
	set rectilinearLayout.curvature=0;
	set rectilinearLayout.rootLength=100;
	set scale.offsetAge=0.0;
	set scale.rootAge=1.0;
	set scale.scaleFactor=1.0;
	set scale.scaleRoot=false;
	set scaleAxis.automaticScale=true;
	set scaleAxis.fontSize=8.0;
	set scaleAxis.isShown=false;
	set scaleAxis.lineWidth=1.0;
	set scaleAxis.majorTicks=1.0;
	set scaleAxis.minorTicks=0.5;
	set scaleAxis.origin=0.0;
	set scaleAxis.reverseAxis=false;
	set scaleAxis.showGrid=true;
	set scaleBar.automaticScale=true;
	set scaleBar.fontSize=10.0;
	set scaleBar.isShown=true;
	set scaleBar.lineWidth=1.0;
	set scaleBar.scaleRange=0.0;
	set tipLabels.colorAttribute="User selection";
	set tipLabels.displayAttribute="Names";
	set tipLabels.fontName="sansserif";
	set tipLabels.fontSize=8;
	set tipLabels.fontStyle=0;
	set tipLabels.isShown=true;
	set tipLabels.significantDigits=4;
	set trees.order=false;
	set trees.orderType="increasing";
	set trees.rooting=true;
	set trees.rootingType="User Selection";
	set trees.transform=false;
	set trees.transformType="cladogram";
end;
