# Supplementary material for: The Litsea genome and the evolution of the laurel family
Source: Nat Commun. 2020 Apr 3;11:1675. doi: 10.1038/s41467-020-15493-5 (PMC7125107; doi:10.1038/s41467-020-15493-5)
Supplement: Supplementary file 4 — Source Data [file 41467_2020_15493_MOESM4_ESM.zip › Source Data file/Figure 3f, 3g, 4, 5b, Supplementary Fig. 14, 16a, 17b-i, 19b-c.xlsx]

## Sheet: sample name
Sample name	organism
LHY1	Litsea rubescens
LHY2	Litsea rubescens
LQLMJZ3	Litsea tsinlingensis
LQLMJZ7	Litsea tsinlingensis
LMSJJ1	Litsea cubeba
LMSJJ2	Litsea cubeba
LMSJJ3	Litsea cubeba
LMSJJ4	Litsea cubeba
LMSJJ5	Litsea cubeba
LMSJJ6	Litsea cubeba
LHKN1	Lindera megaphylla
LHKN3	Lindera megaphylla
LYG3	Laurus nobilis
LYG1	Laurus nobilis
LXLRG1	Cinnamomum verum
LXMZ1	Cinnamomum tenuipile
LYX1	Cinnamomum burmanni
LCM1	Sassafras tzumu
LCM2	Sassafras tzumu
LZN1	Phoebe sheareri
LXN1	Phoebe hunanensis
LWXN2	Phoebe tavoyana
LSN1	Nothaphoebe cavaleriei
LLG1	Dehaasia hainanensis
LCBYD1	Alseodaphne petiolaris
LLYRN1	Machilus salicina
LEL1	Persea americana
LQN1	Beilschmiedia intermedia
LHYQN1	Beilschmiedia percoriacea
LDXHKG1	Cryptocarya metcalfiana
LMGZ1	Caryodaphnopsis tonkinensis
LWGT2	Cassytha filiformis
LCP1	Chimonanthus praecox
QLMJZ3	Litsea tsinlingensis
QLMJZ10	Litsea tsinlingensis
QLMJZ11	Litsea tsinlingensis
QLMJZ7	Litsea tsinlingensis
QLMJZ8	Litsea tsinlingensis
QLMJZ12	Litsea tsinlingensis
HYMJZ1	Litsea rubescens
HYMJZ2	Litsea rubescens
HYMJZ4	Litsea rubescens
HYMJZ5	Litsea rubescens
HYMJZ6	Litsea rubescens
HY1	Litsea rubescens
HY2	Litsea rubescens
HY3	Litsea rubescens
HY4	Litsea rubescens
HY5	Litsea rubescens
HY6	Litsea rubescens
SJJ1	Litsea cubeba
SJJ2	Litsea cubeba
SJJ3	Litsea cubeba
SJJ4	Litsea cubeba
SJJ5	Litsea cubeba
SJJ6	Litsea cubeba
MSJJ1	Litsea cubeba
MSJJ2	Litsea cubeba
MSJJ3	Litsea cubeba
MSJJ4	Litsea cubeba
MSJJ5	Litsea cubeba
MSJJ6	Litsea cubeba
MYMJZ1	Litsea mollis
MYMJZ2	Litsea mollis
MYMJZ3	Litsea mollis
MYMJZ4	Litsea mollis
MYMJZ5	Litsea mollis
MYMJZ6	Litsea mollis
QXMJZ1	Litsea euosma
QXMJZ2	Litsea euosma
QXMJZ3	Litsea euosma
QXMJZ4	Litsea euosma
QXMJZ5	Litsea euosma
QXMJZ6	Litsea euosma
HKN1	Lindera megaphylla
HKN2	Lindera megaphylla
HKN3	Lindera megaphylla
HKN4	Lindera megaphylla
HKN5	Lindera megaphylla
HKN6	Lindera megaphylla
YG1	Laurus nobilis
YG2	Laurus nobilis
YG3	Laurus nobilis
YG4	Laurus nobilis
YG5	Laurus nobilis
CM1	Sassafras tzumu
CM2	Sassafras tzumu
CM3	Sassafras tzumu
CM10	Sassafras tzumu
CM5	Sassafras tzumu
CM6	Sassafras tzumu
XMZ1	Cinnamomum tenuipilum
XMZ2	Cinnamomum tenuipilum
XMZ3	Cinnamomum tenuipilum
XLRG1	Cinnamomum verum
XLRG2	Cinnamomum verum
XLRG3	Cinnamomum verum
YX1	Cinnamomum burmanni
YX2	Cinnamomum burmanni
YX3	Cinnamomum burmanni
ZN1	Phoebe sheareri
ZN2	Phoebe sheareri
ZN3	Phoebe sheareri
XN1	Phoebe hunanensis
XN2	Phoebe hunanensis
XN3	Phoebe hunanensis
WXN1	Phoebe tavoyana
WXN2	Phoebe tavoyana
LYRN1	Machilus salicina
LYRN2	Machilus salicina
LYRN3	Machilus salicina
EL1	Persea americana
EL2	Persea americana
EL3	Persea americana
MGZ1	Caryodaphnopsis tonkinensis
WGT2	Cassytha filiformis
DXHKG1	Cryptocarya brachythyrsa
DXHKG2	Cryptocarya brachythyrsa
QN1	Beilschmiedia intermedia
QN2	Beilschmiedia intermedia
CP1	Chimonanthus praecox
CP2	Chimonanthus praecox
CP3	Chimonanthus praecox

## Sheet: Fig. 3f PTL 
PTL	Species (unisexual flower)	Male flower 1	Male flower 1	Male flower 1	Female flower 1	Female flower 1	Female flower 1	Average value
>QXMJZ Cluster-18910.0.p1	Litsea tsinlingensis	0.92	0.94	0.95	0.59	0.45	0.56	0.735
>HY Cluster-19053.5683.p1	Litsea rubescens	0	0.57	0.08	0.14	0.05	0.18	0.17
>Lcu05G_17258 35% Cluster-7222.0.p1	Litsea cubeba	0.34	1.55	1.72	1.65	0.63	0.49	1.06333
>YG Cluster-8800.144294.p1	Laurus nobilis	1.56	0.65	0.95	0	4.19		1.47
PTL	Species (Bisexual flower)	Bisexual flower 1	Bisexual flower 2	Bisexual flower 3
>XMZ Cluster-4431.19175.p1 30%	Cinnamomum tenuipilum	6.55	7.19	0.09				4.61
>XLRG Cluster-16029.0.p1 30%	Cinnamomum verum	6.63	3.9	3.65				4.72667
>ZN Cluster-603.87353.p1	Phoebe sheareri	4.16	5.04	8.26				5.82
>XN Cluster-10881.53903.p1 28%	Phoebe hunanensis	46.26	25.2	79.18				50.2133
>WXN Cluster-33502.54075.p1 29%	Phoebe tavoyana	19.59	3.68					11.635
>LYRN Cluster-48345.0.p1	Machilus salicina	7.72	7.45	10.11				8.42667
>EL Cluster-21780.14861.p1	Persea americana	10.34	6.46	0.57				5.79
>MGZ Cluster-26554.3996.p1 35%	Caryodaphnopsis tonkinensis		10.93					10.93
>WGT Cluster-13468.0.p1 33%	Cassytha filiformis		7.88					7.88
>DXHKG Cluster-9924.21961.p1	Cryptocarya brachythyrsa	40.38	34.58					37.48
>QN Cluster-16338.22.p1 35%	Beilschmiedia intermedia	9.34	8.54					8.94
>CP Cluster-8717.1.p1	Chimonanthus praecox	1.24	1.81	4.28				2.44333

## Sheet: Fig. 3g TGA10
	1	2	3	Average	SD
LtsTGA10 (M)	17.87	11.24	6	11.7033	4.20626
LmeTGA10-1 (M)	0.63	1.36	8.96	3.65	3.26192
StzTGA10-1 (M)	2.76	4.56	2.77	3.36333	0.732814
LmoTGA10-1 (M)	2.19	5.3	5.61	4.36667	1.33743
LmoTGA10-4 (M)	2.43	2.12	2.89	2.48	0.273953
LnoTGA10-1 (M)	3.48	3.39	3.89	3.58667	0.188459
LnoTGA10-4 (M)	10.81	9.83	10.39	10.3433	0.347659
LeuTGA10-1 (M)	3.32	3.26	2.36	2.98	0.380263
LeuTGA10-4 (M)	5.65	10.78	12.18	9.53667	2.43101
LcuTGA10-1 (M)	4.86	2.45	2.12	3.14333	1.05769
LcuTGA10-5 (M)	3.9	2.52	3.78	3.4	0.540555
LruTGA10-1 (M)	3.24	2.1	13.47	6.27	4.42747
BinTGA10-1	1.37	2.04		1.705	0.273526
CbrTGA10-1	0.34	0.19		0.265	0.0612372
CbrTGA10-4	0.19	1.81		1	0.661362
MsaTGA10-1	1.04	0.91		0.975	0.0530723
MsaTGA10-4	0.09	0		0.045	0.0367423
PtaTGA10-1	0	0.12		0.06	0.0489898
PtaTGA10-4	6.3	0.94		3.62	2.18821
CzeTGA10-1	2.42	4.13	4.18	3.57667	0.708531
CteTGA10-1	1.81	0.69	2.22	1.57333	0.560015
CbuTGA10-1	0.67	2.42	0.97	1.35333	0.661753
PshTGA10-1	0.18	0	1.75	0.643333	0.680674
PshTGA10-4	3.55	1.43	1.54	2.17333	0.843929
PshTGA10-7	5.16	2.3	6.55	4.67	1.53227
CtoTGA10-1	3.21			3.21	0
CtoTGA10-4	0.96			0.96	0
LtsTGA10 (F)	0	0	0	0	0
LmeTGA10-1 (F)	0	0	0	0	0
StzTGA10-1 (F)	0	0.24	0.17	0.136667	0.0872735
LmoTGA10-1 (F)	0	0.04	0.13	0.0566667	0.0470815
LmoTGA10-4 (F)	0	0	0	0	0
LnoTGA10-1 (F)	0.29	0.27	0	0.186667	0.114528
LnoTGA10-4 (F)	0	0	0	0	0
LeuTGA10-1 (F)	0	0	0	0	0
LeuTGA10-4 (F)	0	0	0	0	0
LcuTGA10-1 (F)	0	0.16	0.16	0.106667	0.0653197
LcuTGA10-5 (F)	0.19	0	0.09	0.0933333	0.0672062
LruTGA10-1 (F)	0.33	0.56	0.03	0.306667	0.187927
	Average	SD
LtsTGA10	11.7033	4.20626
LmeTGA10	3.65	3.26192
StzTGA10	3.36333	0.732814
LmoTGA10	4.36667	1.33743
LnoTGA10	3.58667	0.188459
LeuTGA10	2.98	0.380263
LcuTGA10	3.14333	1.05769
LruTGA10	6.27	4.42747
BinTGA10-1	1.705	0.273526
CbrTGA10-1	0.265	0.0612372
MsaTGA10-1	0.975	0.0530723
PtaTGA10-1	0.06	0.0489898
CzeTGA10-1	3.57667	0.708531
CteTGA10-1	1.57333	0.560015
CbuTGA10-1	1.35333	0.661753
PshTGA10-1	0.643333	0.680674
CtoTGA10-1	3.21	0
LtsTGA10 (F)	0	0
LmeTGA10-1 (F)	0	0
StzTGA10-1 (F)	0.136667	0.0872735
LmoTGA10-1 (F)	0.0566667	0.0470815
LnoTGA10-1 (F)	0.186667	0.114528
LeuTGA10-1 (F)	0	0
LcuTGA10-1 (F)	0.106667	0.0653197
LruTGA10-1 (F)	0.306667	0.187927

## Sheet: Fig. 4 Terpene pathway
Gene Name		Gene ID	Root	Stem	Leaf	Flower	Fruit (DAF40)	F2 (DAF70)	F3 (DAF100)	F4 (DAF130)
Acetyl-CoA: Acetyl-CoA C-acetyltransferase	ACOT1	evm.model.scaffold_197.208	9.64765	14.4322	6.54111	10.9166	15.1546	8.64053	9.66163	9.82171
	ACOT2	evm.model.scaffold_400.108.1	39.9727	35.1672	67.0578	27.7128	62.9484	36.8329	41.1509	90.4862
	ACOT3	evm.model.scaffold_47.98	21.5701	11.5831	12.7326	23.1497	22.1265	16.3738	21.5864	26.6263
	ACOT4	evm.model.scaffold_52.15.2	60.9906	12.5016	11.8354	25.9643	15.8009	19.026	20.7073	34.7766
	ACOT5	evm.model.scaffold_867.9	257.2	132.193	99.8549	255.961	222.174	258.829	252.846	607.302
4-(cytidine-5′-diphospho)-2- C-methylerythritol kinase	CMK	evm.model.scaffold_58.15	39.629	34.6489	65.0046	32.4312	172.894	55.8045	97.9279	60.106
2-C-methylerythritol-4-phosphate cytidyltransferase	CMS	evm.model.scaffold_1225.60	4.29175	2.83723	4.70187	2.25594	3.98722	3.11951	16.546	7.65968
1-deoxyxylulose-5-phosphate reductoisomerase	DXR	evm.model.scaffold_126.311	68.3848	106.359	95.0293	89.3826	241.576	59.3903	179.799	167.481
1-deoxyxylulose-5-phosphate synthase	DXS1	evm.model.scaffold_1422.9	0.0259292	4.57788	6.5446	5.3305	2.51235	0.182597	0.411397	0.385083
	DXS2	evm.model.scaffold_260.260	9.27419	1.82708	1.12755	5.80368	8.07707	1.51763	11.6622	5.76015
	DXS3	evm.model.scaffold_632.120	2.21159	0.362377	0.766527	0.107844	4.56929	0.76804	42.5178	12.4122
	DXS4	evm.model.scaffold_893.42	5.69258	3.01966	6.29062	0.845642	53.4452	7.04776	23.4054	9.74391
	DXS5	evm.model.scaffold_893.6	14.1197	11.447	8.53688	1.87475	79.3069	12.9855	52.1549	13.8204
	DXS6	evm.model.scaffold_815.24	14.4618	49.3618	25.0436	13.5402	11.9833	2.58783	17.7863	12.8903
	DXS7	evm.model.scaffold_1422.28	0	3.6119	2.22182	1.61814	0.353629	0.010745	0.108303	0.128409
1-hydroxy-2-methyl-butenyl 4-diphosphate reductase	HDR1	evm.model.scaffold_176.314	82.5092	55.5465	57.9142	90.616	199.384	93.2775	202.101	170.978
	HDR2	evm.model.scaffold_293.44	0.431923	1.10128	2.16479	0.191267	0.295583	0.0419127	1.03501	0.826452
1-hydroxy-2-methyl-2-(E)-butenyl-4-diphosphate synthase	HDS1	evm.model.scaffold_17.7	35.1448	29.6825	43.6635	55.197	85.6415	40.479	141.588	130.834
	HDS2	evm.model.scaffold_177.63	65.3068	40.9916	47.8559	54.6545	160.021	101.921	282.726	255.524
3-hydroxy-3-methylglutaryl-CoA reductase	HMGR1	evm.model.scaffold_121.50	10.5192	9.08974	6.11052	7.85382	17.8478	12.7801	3.41956	6.18
	HMGR2	evm.model.scaffold_260.177	114.44	61.0088	29.8012	47.115	73.3391	89.6719	79.642	45.0602
	HMGR3	evm.model.scaffold_303.47	18.2009	45.6714	38.3773	36.1442	108.575	18.4413	35.2206	13.045
	HMGR4	evm.model.scaffold_632.62	0.17045	0.223349	0.0590581	0.146282	0.226063	0.288495	4.87871	0.191538
3-hydroxy-3-methylglutaryl-CoA synthase	HMGS1	evm.model.scaffold_205.270	11.6928	22.9869	44.7751	9.92677	36.8752	17.3046	34.2281	159.551
	HMGS2	evm.model.scaffold_205.276	0.870442	0.740585	1.11483	0.783294	1.46028	0.817358	3.72377	19.399
	HMGS3	evm.model.scaffold_825.7	120.018	41.6319	58.7315	50.7922	119.834	101.81	85.0812	54.3967
Isopentenyl diphosphate isomerase	IDI1	evm.model.scaffold_583.20.1	25.5551	51.2882	92.4917	42.6078	57.3657	28.371	36.1461	93.4982
	IDI2	evm.model.scaffold_813.15	8.29356	17.4558	35.7035	17.4563	147.447	29.5893	27.6695	14.3863
Isopentenyl mono-phosphate kinase	IPK	evm.model.scaffold_419.196	4.13681	4.58716	5.06915	4.80737	5.10718	5.14336	6.12303	5.72428
Sesquiterpene synthase	LcTPS1	evm.model.scaffold_113.28	0	0.40205	0.141221	5.60691	2.75076	1.98237	1.62345	0.296129
	LcTPS2	evm.model.scaffold_206.6	0.0156628	0	0.0125587	0	0.215273	0.915754	0.0527439	0
	LcTPS3	evm.model.scaffold_113.34	0.0478052	4.52326	12.361	0.148186	8.74037	0.0649445	0.0490948	0
	LcTPS4	evm.model.scaffold_227.44	0.165726	4.60438	29.1475	0.547712	4.31972	0.0662187	0.033372	0
	LcTPS6	evm.model.scaffold_328.33	0.171394	0.755215	5.82999	0.0426179	2.21733	0.112067	0.0188261	0.0669633
	LcTPS7	evm.model.scaffold_400.39	0.158341	0.232549	0.884984	0	0.16921	0	0	0
	LcTPS8	evm.model.scaffold_400.50	0.0821032	0.262894	0.492471	0	0	0	0	0.0446422
	LcTPS11	evm.model.scaffold_1288.1	0.0303906	0.164441	0.554016	0.0259766	0.0267627	0.0113846	0	0
	LcTPS12	evm.model.scaffold_1036.16	1.23218	0.176267	2.38955	0.14772	0.760952	0.573415	0.335592	0.486315
	LcTPS13	evm.model.scaffold_1036.2	0.0100382	0	0.0380937	0	0.0400725	0	0	0
	LcTPS14	evm.model.scaffold_89.3	2.37961	0.00824916	0.0156585	0	0	0	0	0
	LcTPS15	evm.model.scaffold_241.189	0.268228	5.35571	16.1302	0.696033	19.4316	3.83912	5.00946	0.391221
	LcTPS16	evm.model.scaffold_241.187.1	0.369382	0.801409	1.6696	0.0339528	1.48666	0.431529	0.404956	0
	LcTPS17	evm.model.scaffold_241.191	0.0415945	2.80353	9.79948	0.448363	14.7158	2.13345	1.69766	0.223648
Monoterpene synthase	LcTPS18	evm.model.scaffold_1409.4	6.80308	1.93333	1.75585	0.465087	96.9106	20.8587	121.471	54.6452
	LcTPS19	evm.model.scaffold_142.10	15.5296	5.66263	15.3308	1.20023	290.857	66.3066	212.348	76.7255
	LcTPS20	evm.model.scaffold_227.8	13.1249	2.67546	2.18267	1.18401	225.353	64.4442	239.273	77.507
	LcTPS22	evm.model.scaffold_113.15	0.968092	13.0024	51.2936	0.335698	11.3172	1.29143	1.49939	0
	LcTPS23	evm.model.scaffold_113.16	2.30175	9.80911	23.7436	0.0372361	1.99487	0.261108	1.10206	0
	LcTPS24	evm.model.scaffold_248.10	35.2235	0.0656514	0.299967	0	0.256434	0	0	0
	LcTPS25	evm.model.scaffold_248.6	3.66101	2.98911	4.65008	0.464498	45.3089	0.232655	0.205188	0
	LcTPS26	evm.model.scaffold_952.50	7.21539	0.124841	0.410161	1.20192	304.638	1.77113	0.661748	0
	LcTPS29	evm.model.scaffold_1469.5	0.148112	0.0877139	1.14933	0.0190904	0.894901	0.334666	0.0252991	0
	LcTPS30	evm.model.scaffold_328.17	0.196778	0.011761	0	0	0	0.0323441	0.0652015	0
	LcTPS32	evm.model.scaffold_328.22	1.36325	0.0807131	0.734827	0	0.741937	0.094684	0	0
	LcTPS33	evm.model.scaffold_317.1	0.0162595	0.253744	7.90062	0	0.0635048	0	0	0
	LcTPS34	evm.model.scaffold_317.7	4.03836	0.617402	2.87048	0.502549	0.885198	0.255773	0.171868	0.101888
	LcTPS35	evm.model.scaffold_400.19	0.0241714	0.0646583	0.580037	0.150919	0.116615	0	0	0
	LcTPS36	evm.model.scaffold_415.1	0.0329968	1.24509	6.24329	0.340943	0	0	0	0
	LcTPS38	evm.model.scaffold_317.2	0.123693	0.0488668	0.0143026	0.0369836	0.419132	0.129669	0.163372	0.116221
	LcTPS39	evm.model.scaffold_328.16	0.11947	2.64854	0.797929	0.150615	0.0193966	0.0330046	0.0748495	0.0591634
	LcTPS42	evm.model.scaffold_1412.36	0.895957	9.61121	10.1855	8.26891	13.5823	17.7024	301.377	242.845
	LcTPS43	evm.model.scaffold_328.12	0	24.7573	4.0353	1.50841	0.702522	0.0362238	0.0730224	0
Diterpene synthase	LcTPS45	evm.model.scaffold_205.14	0.534818	3.01049	3.60278	2.46038	1.33655	0.522811	0.474263	0.452971
	LcTPS46	evm.model.scaffold_79.107	0.0265471	1.78778	35.5131	0	0.0149274	0.0254	0.0128007	0
	LcTPS47	evm.model.scaffold_79.109	0	0.314562	0.733753	0.158758	0.258973	2.15691	1.46104	0.873067
	LcTPS48	evm.model.scaffold_1370.4	0.501359	0.0696588	0.0610788	2.24262	1.22821	0	0	0
	LcTPS49	evm.model.scaffold_1013.44	0.00905059	0.0132577	0.00857793	0.0236578	0.121869	0.0311051	0.365772	0.582365
	LcTPS50	evm.model.scaffold_1013.45	0.277686	1.6911	0.516752	2.51773	0.868721	0.426799	4.2389	8.0737
	LcTPS51	evm.model.scaffold_87.47	7.54694	1.1837	0.0832326	0.230316	0.500938	0.022431	0.904358	0.884607
	LcTPS52	evm.model.scaffold_225.20	6.14267	6.50197	6.98943	4.14958	7.10016	8.04357	13.3239	16.3049
Farnesyl diphosphate synthase	LcuFPPS1	evm.model.scaffold_148.428	0.807336	0.439615	0.604742	0.631167	0.278686	0.316135	1.11525	1.79454
	LcuFPPS2	evm.model.scaffold_293.63	13.3663	22.2513	14.6278	32.5597	20.6431	16.382	9.03547	8.62596
	LcuFPPS3	evm.model.scaffold_176.281	23.969	24.7497	11.2476	15.9107	73.9404	15.2661	30.1217	12.1129
	LcuFPPS4	evm.model.scaffold_669.6	10.8727	0.036299	0.483782	0	0	0	0	0
Geranylgeranyl diphosphate synthase	LcuGGPPS1	evm.model.scaffold_321.23	3.26777	5.33194	18.4152	1.10416	44.0134	11.4527	37.7893	7.87596
	LcuGGPPS2	evm.model.scaffold_847.6	3.629	4.27545	26.6066	1.33969	103.842	22.1271	38.9426	13.1803
	LcuGGPPS3	evm.model.scaffold_62.37	37.9669	37.1227	55.4836	68.3154	27.1087	11.1755	34.7705	36.5141
Geranyl diphosphate synthase	LcuGPPS1	evm.model.scaffold_41.39	12.4871	20.1717	44.6111	7.19116	80.1675	29.4641	104.839	248.58
	LcuGPPS2	evm.model.scaffold_529.4	7.21148	13.3509	22.9829	4.13505	32.2464	11.4032	45.6375	116.217
	LcuGPPS3	evm.model.scaffold_1340.14	4.41634	7.39444	12.4888	2.90256	7.60972	3.66114	2.81455	11.4449
	LcuGPPS4	evm.model.scaffold_1134.1	0.90529	3.44347	6.53969	5.4606	1.26156	0.0580167	0.233908	0.970663
Mevalonate-5-diphosphate decarboxylase	MDC	evm.model.scaffold_63.6	16.6577	16.4316	16.2397	13.7968	20.0136	18.3556	18.3273	25.9149
2-C-methylerythritol-2,4-cyclodiphosphate synthase	MDS	evm.model.scaffold_25.6	12.8266	19.7019	24.0393	21.5098	50.6136	21.0678	29.685	29.1891
Mevalonate kinase	MK	evm.model.scaffold_523.92	15.7774	11.3572	17.1111	7.15344	17.7717	19.9768	20.7715	24.3489
Phosphomevalonate kinase	PMK	evm.model.scaffold_943.5	2.03601	1.53977	1.43636	1.95256	2.34347	1.55268	2.29414	2.6357

## Sheet: Fig. 5b monoterpene production
Monoterpene production μg·g-1 FW
	Control-1	Control-2	Control-3	LcuTPS19-1	LcuTPS19-2	LcuTPS19-3	LcuTPS20-1	LcuTPS20-2	LcuTPS20-3	LcuTPS22-1	LcuTPS22-2	LcuTPS22-3	LcuTPS42-1	LcuTPS42-2	LcuTPS42-3
Thujene	0	0	0	0.0833763	0.0733763	0.0776325	0.124806	0.0948065	0.148065	0	0	0	0	0	0
Linalool	0	0	0	0	0	0	0	0	0	0	0	0	1.35722	1.9396	1.19129
α-Pinene	0	0	0	0	0	0	0	0	0	0.00420549	0.000548514	0.00485141	0	0	0
Camphene	0	0	0	0	0	0	0	0	0	0.00016701	0.000197136	0.000164605	0	0	0
β-Pinene	0	0	0	0	0	0	0	0	0	0.00688622	0.00673347	0.00733471	0	0	0
Eucalyptol	0	0	0	0	0	0	0	0	0	0.57189	0.623719	0.55843	0	0	0

## Sheet: Supplementary Figure 14
Species	Gene id	Expression level (FPKM)
Litsea cubeba	Cluster-52027.12	0.01	0	0.11
Litsea tsinlingensis	Cluster-44055.18762	0.63	0.2	3.79
Lindera megaphylla	Cluster-34192.141461	0	0.27	0.16
Litsea rubescens	Cluster-19053.41339	12.66	0	22.7
Sassafras tzumu	Cluster-24588.73847	6.77	1.41	2.22
Litsea mollis	Cluster-24912.34601	0.4	0.27	0.19
Litsea euosma	Cluster-42021.157426	11.96	4.25	0.18
Laurus nobilis	Cluster-8800.99627	27.88	25.85	22.72
Cinnamomum burmanni	Cluster-40445.0	6.9	17.61	3.73
Phoebe sheareri	Cluster-603.51514	43.63	93.9	95.68
Cryptocarya brachythyrsa	Cluster-9924.31492	13.03	6.86
Persea americana	Cluster-21780.31268	2.22	0.16	0.14
Machilus salicina	Cluster-14576.63788	111.09	120.1	90.48
Beilschmiedia intermedia	Cluster-24514.25494	3.21	0
Phoebe tavoyana	Cluster-33502.57144	42.68	52.62
Cinnamomum verum	Cluster-43759.15271	28.56	6.69	8.37
Cinnamomum tenuipilum	Cluster-4431.27049	42.22	26.29	39.83
Litsea cubeba	Cluster-52027.12	10.33	1.99	4.62
Litsea tsinlingensis	Cluster-44055.18762	0.81	1.45	1
Lindera megaphylla	Cluster-34192.141461	0	22.65	29.76
Litsea rubescens	Cluster-19053.41339	43.71	35.65	122.41
Sassafras tzumu	Cluster-24588.73847	1.96	26.54	79.87
Litsea mollis	Cluster-24912.34601	3.48	0.07	0.92
Litsea euosma	Cluster-42021.157426	0.36	0.57	0.97
Laurus nobilis	Cluster-8800.99627	250.78	212.34

## Sheet: Supplementary Figure 16a 
	clade	Relative expression
ApeDXS1	a	-0.666576
ApeDXS2	a	-19.9316
ApeDXS3	a	5.0268
ApeDXS4	b	3.9241
ApeDXS5	b	3.97545
StzDXS1	b	1.89142
StzDXS2	b	-3.32193
StzDXS3	a	6.25607
StzDXS4	b	5.22651
StzDXS5	a	1.12433
StzDXS6	a	1.69153
StzDXS7	b	4.66278
StzDXS8	b	3.22188
StzDXS9	c	3.53978
NcaDXS1	b	2.1177
NcaDXS2	a	0.238787
NcaDXS3	a	4.08576
NcaDXS4	a	2.57773
NcaDXS5	b	-0.104697
LruDXS1	a	6.32373
LruDXS2	c	0.344828
LruDXS3	c	3.03034
CprDXS4	a	1.52105
CprDXS2	a	4.47249
CprDXS1	b	6.40003
CprDXS3	b	7.7187
CprDXS5	b	2.3505
CmeDXS1	c	2.1177
CmeDXS2	c	0.238787
CmeDXS3	b	4.08576
CmeDXS4	b	2.57773
CmeDXS5	a	-0.104697
CmeDXS6	a	6.34554
CmeDXS7	a	4.11853
PamDXS1	b	1.41684
PamDXS2	a	-3.32193
PamDXS3	a	6.30287
PamDXS4	a	0.604071
PamDXS5	b	3.16993
PamDXS6	b	1.76129
PamDXS7	c	2.38128
LmeDXS1	c	0.0143553
LmeDXS2	b	4.57894
LmeDXS3	c	2.1635
LmeDXS4	a	6.10852
BpeDXS1	b	3.57289
BpeDXS2	a	6.08044
BpeDXS3	c	3.0072
DhaDXS1	b	1.60407
DhaDXS2	a	2.47508
DhaDXS3	a	1.66448
DhaDXS4	b	2.06695
MsaDXS1	B	6.27221
MsaDXS2	C	2.8953
MsaDXS3	A	1.67807
MsaDXS4	A	1.1635
MsaDXS5	A	5.79129
MsaDXS6	A	5.21179
MsaDXS7	B	2.07382
CtoDXS1	b	4.86295
CtoDXS2	a	6.72288
CtoDXS3	c	2.79077
LtsDXS1	a	6.51649
LtsDXS2	b	1.84398
BinDXS1	c	2.54102
BinDXS2	b	4.71315
BinDXS3	a	4.78031
BinDXS4	b	2.13093
NcaDXS1	b	3.57652
NcaDXS2	a	7.04078
NcaDXS3	a	-3.32193
NcaDXS4	a	0.111031
NcaDXS5	b	5.14731
CfiDXS2	a	6.62892
CfiDXS1	c	1.40599
CfiDXS3	b	1.72683
PtaDXS2	c	3.71918
PtaDXS3	a	4.58436
CveDXS1	a	6.25758
CveDXS2	c	3.10936
CveDXS3	b	2.33342
CteDXS1	a	7.1126
CteDXS2	b	3.65992
CteDXS3	c	3.16993
PhuDXS1	a	-0.736966
PhuDXS2	a	6.16672
PhuDXS3	b	3.16189
PhuDXS4	c	3.08576
LnoDXS1	a	5.43796
LnoDXS2	a	1.34483
LnoDXS3	a	1.24489
LnoDXS4	c	3.09424
LnoDXS5	b	5.53076
LnoDXS6	c	0.411426
LnoDXS7	c	1.45943
CbuDXS1	c	3.21568
CbuDXS2	b	-0.434403
PshDXS1	c	6.20965
PshDXS2	a	2.51096
PshDXS3	b	2.94486
LcuDXS1	b	1.9782
LcuDXS2	b	1.63691
LcuDXS3	b	2.52105
LcuDXS4	b	1.53605
LcuDXS5	b	-0.454032
LcuDXS6	a	4.53792
LcuDXS7	b	2.38957

## Sheet: Supplementary Figure 17b
	Control	LcuDXS3
Monoterpene production (μg·g-1 FW)	71.94	140.72
	80.23	121.98
	70.82	144.37
SD	5.14015	12.0126
	Control	LcuDXS3
Average	74.33	135.69

## Sheet: Supplementary Figure 17c
	WT-1	WT-2	WT-3	Average	SD
α-Pinene	3.27014	6.14658	2.4762	3.96431	1.36553
Camphene	1.02261	1.05458	0.670761	0.915983	0.150592
β-Pinene	3.05081	0.803207	2.19982	2.01795	0.802414
Eucalyptol	22.2446	20.3194	20.374	20.9793	0.775068
	LcuTPS22-1	LcuTPS22-2	LcuTPS22-3	Average	SD
α-Pinene	13.2016	22.014	9.66624	14.9606	4.49653
Camphene	5.16143	8.83289	3.74062	5.91165	1.85808
β-Pinene	14.282	27.0555	10.9186	17.4187	6.01992
Eucalyptol	102.945	117.786	84.121	101.617	11.9301
		Control	LcuTPS22
	α-Pinene	3.96431	14.9606
	Camphene	0.915983	5.91165
	β-Pinene	2.01795	17.4187
	Eucalyptol	20.9793	101.617

## Sheet: Supplementary Figure 17d
	LcuTPS42-1	LcuTPS42-2	LcuTPS42-3	Average		SD		WT-1	WT-2	WT-3	Average		SD
Phellandrene	1.43039	13.4054	1.32213	5.38596		4.91101		9.04843	8.72695	7.13205	8.30247		0.725694
Linalool	8.75842	27.8458	10.9145	15.8396		7.39168		7.50713	10.1128	11.9634	9.8611		1.58304
Geraniol	10.342	3.62442	17.2747	10.4137		4.82629		0	0.660698	1.11911	0.593268		0.397812
	Control	LcuTPS42
Phellandrene	7.47887	5.38596
Linalool	9.67842	15.8396
Geraniol	0.917593	10.4137

[truncated: 3 more sheets: Supplementary Figure 17e-i, Supplementary Figure 19b, Supplementary Figure 19c]
