# Supplementary material for: The Litsea genome and the evolution of the laurel family
Source: Nat Commun. 2020 Apr 3;11:1675. doi: 10.1038/s41467-020-15493-5 (PMC7125107; doi:10.1038/s41467-020-15493-5)
Supplement: Supplementary file 4 — Source Data [file 41467_2020_15493_MOESM4_ESM.zip › Source Data file/Figure 5a. TPS tree.nwk]

#NEXUS
begin taxa;
	dimensions ntax=378;
	taxlabels
	112927
	124329
	163980
	2Ppat
	402349
	402351
	403761
	406214
	407280
	412139
	418910
	439448
	76432
	86551
	'AAB70907.1'
	'AAC05727.1'
	'AAC05728.1'
	'AAC24192.1'
	'AAC49310.1'
	'AAF61454.1'
	'AAO61225.1'
	'AAO61226.1'
	'AAO61227.1'
	'AAO61228.1'
	'AAP72020.1'
	'AAS47689.1'
	'AAS47692.1'
	'AAS47693.1'
	'AAS47694.1'
	'AAS47695.1'
	'AAS47696.1'
	'AAS47697.1'
	ATh1
	ATh10
	ATh11
	ATh12
	ATh13
	ATh14
	ATh15
	ATh16
	ATh17
	ATh18
	ATh19
	ATh2
	ATh20
	ATh21
	ATh22
	ATh23
	ATh24
	ATh25
	ATh26
	ATh27
	ATh28
	ATh29
	ATh3
	ATh30
	ATh31
	ATh32
	ATh4
	ATh5
	ATh6
	ATh7
	ATh8
	ATh9
	ERN00818_p
	ERN03389_p
	ERN05589_p
	ERN05590_p
	ERN10109_p
	ERN12759_p
	ERN12764_p
	ERN14961_p
	ERN14974_p
	ERN14976_p
	ERN14990_p
	ERN20230_p
	ERN20279_p
	LcuTPS1
	LcuTPS10
	LcuTPS11
	LcuTPS12
	LcuTPS13
	LcuTPS14
	LcuTPS15
	LcuTPS16
	LcuTPS17
	LcuTPS18
	LcuTPS19
	LcuTPS2
	LcuTPS20
	LcuTPS21
	LcuTPS22
	LcuTPS23
	LcuTPS24
	LcuTPS25
	LcuTPS26
	LcuTPS27
	LcuTPS28
	LcuTPS29
	LcuTPS3
	LcuTPS30
	LcuTPS31
	LcuTPS32
	LcuTPS33
	LcuTPS34
	LcuTPS35
	LcuTPS36
	LcuTPS37
	LcuTPS38
	LcuTPS39
	LcuTPS4
	LcuTPS40
	LcuTPS41
	LcuTPS42
	LcuTPS43
	LcuTPS44
	LcuTPS45
	LcuTPS46
	LcuTPS47
	LcuTPS48
	LcuTPS49
	LcuTPS5
	LcuTPS50
	LcuTPS51
	LcuTPS52
	LcuTPS6
	LcuTPS7
	LcuTPS8
	LcuTPS9
	Os10_pep_c
	Os11_pep_c
	Os12_pep_c
	Os13_pep_c
	Os14_pep_c
	Os15_pep_c
	Os16_pep_c
	Os17_pep_c
	Os18_pep_c
	Os19_pep_c
	Os1_pep_ch
	Os2-00_pep
	Os20_pep_c
	Os21_pep_c
	Os22_pep_c
	Os23_pep_c
	Os24_pep_c
	Os25_pep_c
	Os26_pep_c
	Os27_pep_c
	Os28_pep_c
	Os29_pep_c
	Os30_pep_c
	Os3_pep_ch
	Os4_pep_ch
	Os5_pep_ch
	Os6_pep_ch
	Os7_pep_ch
	Os8_pep_ch
	Os9_pep_ch
	'ck72168.1'
	'ck73749.1'
	'ck73750.1'
	'ck76521.1'
	'ck76523.1'
	'ck76524.1'
	'ck76526.1'
	'ck76602.1'
	'ck77287.1'
	'ck77292.1'
	'ck77293.1'
	'ck77296.1'
	'ck78617.1'
	'ck83465.1'
	'ck83479.1'
	'ck83481.1'
	'ck83482.1'
	'ck83483.1'
	'ck86394.1'
	'ck88021.1'
	'ck88024.1'
	'ck88216.1'
	'ck88217.1'
	'ck88218.1'
	'ck88221.1'
	'ck88223.1'
	'ck88225.1'
	'ck88236.1'
	'ck88237.1'
	'ck88238.1'
	'ck88239.1'
	'ck88240.1'
	'ck88241.1'
	'ck88332.1'
	'ck88356.1'
	'ck88357.1'
	'ck88358.1'
	'ck88360.1'
	'ck88363.1'
	'ck88369.1'
	'ck88499.1'
	'ck88506.1'
	'ck88722.1'
	'ck93218.1'
	'ck93508.1'
	'ck93510.1'
	'ck93511.1'
	'ck93512.1'
	'ck93513.1'
	'ck93514.1'
	'ck93522.1'
	'ck93537.1'
	'ck93549.1'
	'ck93550.1'
	'ck93578.1'
	'ck93579.1'
	'ck94586.1'
	'ck94587.1'
	'ck94588.1'
	'ck96462.1'
	'ck96468.1'
	'ck96469.1'
	'ck97807.1'
	'ck97839.1'
	'ck97840.1'
	'ck97841.1'
	'ck97853.1'
	'ck97862.1'
	'ck97874.1'
	'ck97983.1'
	'ck97995.1'
	'ck98046.1'
	'ck98053.1'
	'ck98091.1'
	'ck98112.1'
	'ck98148.1'
	'ck98161.1'
	'ck98198.1'
	'ck98229.1'
	lch00735
	lch12048
	lch12906
	lch13416
	lch13417
	lch14126
	lch15472
	lch16511
	lch16512
	lch16516
	lch16519
	lch16521
	lch16522
	lch16532
	lch16533
	lch17170
	lch21269
	lch21272
	lch21274
	lch21784
	lch21785
	lch21852
	lch21906
	lch23979
	lch23984
	lch24596
	lch24760
	lch25430
	lch25431
	lch25432
	lch25433
	lch25434
	lch25750
	lch26814
	lch27237
	lch27241
	lch27243
	lch28995
	lch29635
	lch29754
	lch29758
	lch29759
	lch29760
	lch29762
	lch29766
	lch30424
	lch30652
	lch30655
	lch32068
	lch32142
	lch32250
	lch32301
	lch32745
	lch33397
	lch33767
	lch33977
	lch33978
	lch34657
	v00401001
	v00402001
	v00410001
	v00414001
	v01153001
	v01155001
	v02718001
	v05217001
	v05221001
	v05268001
	v05271001
	v05272001
	v06399001
	v06466001
	v06467001
	v06589001
	v06591001
	v06642001
	v07468001
	v13515001
	v13517001
	v14174001
	v14175001
	v14323001
	v14324001
	v14325001
	v14557001
	v14558001
	v14566001
	v14569001
	v30646001
	v30647001
	v308001
	v312001
	v313001
	v315001
	v317001
	v320001
	v322001
	v330001
	v33458001
	v343001
	v344001
	v348001
	v351001
	v360001
	v361001
	v366001
	v367001
	v370001
	v374001
	v376001
	v724001
	zm010356
	zm016254
	zm016922
	zm028306
	zm030583
	zm038153
	zm038340
	zm044481
	zm046615
	zm049538
	zm061023
	zm064406
	zm074309
	zm081554
	zm084496
	zm093526
	zm093603
	zm108609
	zm117319
	zm127087
	zm127336
	zm177098
	zm179092
	zm319445
	zm390124
	zm391312
	zm445854
	zm451187
	zm465812
;
end;
begin trees;
	tree tree_1 = [&R] ((((407280[&!color=#3388ee]:0.052843,(412139[&!color=#3388ee]:0.179632,439448[&!color=#3388ee]:0.017556)[&label=65,!color=#3388ee]:0.023266)[&label=100,!color=#3388ee]:0.492717,(418910[&!color=#3388ee]:0.186964,402349[&!color=#3388ee]:0.194004)[&label=65,!color=#3388ee]:0.059368)[&label=81,!color=#3388ee]:0.108521,402351[&!color=#3388ee]:0.371945)[&label=100,!color=#3388ee]:0.9…
end;
begin figtree;
	set appearance.backgroundColorAttribute="Default";
	set appearance.backgroundColour=#ffffff;
	set appearance.branchColorAttribute="User selection";
	set appearance.branchColorGradient=false;
	set appearance.branchLineWidth=1.0;
	set appearance.branchMinLineWidth=0.0;
	set appearance.branchWidthAttribute="Fixed";
	set appearance.foregroundColour=#000000;
	set appearance.hilightingGradient=false;
	set appearance.selectionColour=#2d3680;
	set branchLabels.colorAttribute="User selection";
	set branchLabels.displayAttribute="Branch times";
	set branchLabels.fontName="sansserif";
	set branchLabels.fontSize=8;
	set branchLabels.fontStyle=0;
	set branchLabels.isShown=false;
	set branchLabels.significantDigits=4;
	set layout.expansion=0;
	set layout.layoutType="POLAR";
	set layout.zoom=158;
	set legend.attribute="label";
	set legend.fontSize=10.0;
	set legend.isShown=false;
	set legend.significantDigits=4;
	set nodeBars.barWidth=4.0;
	set nodeBars.displayAttribute=null;
	set nodeBars.isShown=false;
	set nodeLabels.colorAttribute="User selection";
	set nodeLabels.displayAttribute="Node ages";
	set nodeLabels.fontName="sansserif";
	set nodeLabels.fontSize=8;
	set nodeLabels.fontStyle=0;
	set nodeLabels.isShown=false;
	set nodeLabels.significantDigits=4;
	set nodeShapeExternal.colourAttribute="User selection";
	set nodeShapeExternal.isShown=false;
	set nodeShapeExternal.minSize=10.0;
	set nodeShapeExternal.scaleType=Width;
	set nodeShapeExternal.shapeType=Circle;
	set nodeShapeExternal.size=4.0;
	set nodeShapeExternal.sizeAttribute="Fixed";
	set nodeShapeInternal.colourAttribute="User selection";
	set nodeShapeInternal.isShown=false;
	set nodeShapeInternal.minSize=10.0;
	set nodeShapeInternal.scaleType=Width;
	set nodeShapeInternal.shapeType=Circle;
	set nodeShapeInternal.size=4.0;
	set nodeShapeInternal.sizeAttribute="Fixed";
	set polarLayout.alignTipLabels=false;
	set polarLayout.angularRange=0;
	set polarLayout.rootAngle=0;
	set polarLayout.rootLength=100;
	set polarLayout.showRoot=true;
	set radialLayout.spread=0.0;
	set rectilinearLayout.alignTipLabels=false;
	set rectilinearLayout.curvature=0;
	set rectilinearLayout.rootLength=100;
	set scale.offsetAge=0.0;
	set scale.rootAge=1.0;
	set scale.scaleFactor=1.0;
	set scale.scaleRoot=false;
	set scaleAxis.automaticScale=true;
	set scaleAxis.fontSize=8.0;
	set scaleAxis.isShown=false;
	set scaleAxis.lineWidth=1.0;
	set scaleAxis.majorTicks=1.0;
	set scaleAxis.minorTicks=0.5;
	set scaleAxis.origin=0.0;
	set scaleAxis.reverseAxis=false;
	set scaleAxis.showGrid=true;
	set scaleBar.automaticScale=true;
	set scaleBar.fontSize=10.0;
	set scaleBar.isShown=true;
	set scaleBar.lineWidth=1.0;
	set scaleBar.scaleRange=0.0;
	set tipLabels.colorAttribute="User selection";
	set tipLabels.displayAttribute="Names";
	set tipLabels.fontName="sansserif";
	set tipLabels.fontSize=8;
	set tipLabels.fontStyle=0;
	set tipLabels.isShown=true;
	set tipLabels.significantDigits=4;
	set trees.order=false;
	set trees.orderType="increasing";
	set trees.rooting=false;
	set trees.rootingType="User Selection";
	set trees.transform=true;
	set trees.transformType="cladogram";
end;
