# Supplementary material for: The Litsea genome and the evolution of the laurel family
Source: Nat Commun. 2020 Apr 3;11:1675. doi: 10.1038/s41467-020-15493-5 (PMC7125107; doi:10.1038/s41467-020-15493-5)
Supplement: Supplementary file 4 — Source Data [file 41467_2020_15493_MOESM4_ESM.zip › Source Data file/Figure 1a. 34 species-CDS RAxML bipartitions.nwk]

(((Spirodela_polyrhiza:0.33115016045539974465,((Phalaenopsis_equestris:0.31871372868727410044,Asparagus_officinalis:0.21178855101059443355)100:0.02458382554913690274,(((Oryza_sativa:0.12086736657262245331,Zea_mays:0.14220390908401348007)100:0.20029208620729749279,Ananas_comosus:0.16213976071107696897)100:0.05302643097023630042,(Phoenix_dactylifera:0.10330763188019688459,Musa_acuminate:0.18652315842993788531)100:0.01368171106575296649)100:0.02285196706801429292)100:0.04295963443810266874)100:0.05211816027319868955,((Liriodendron_chinense:0.18541562948705117564,(Litsea_cubeba:0.02573117664064363333,(Persea_americana:0.08776350350118319876,Cinnamomum_micranthum:0.05948500191040990981)100:0.02513598808058328804)100:0.13248071534059444043)100:0.02645780728173349750,((Macleaya_cordata:0.12741018628644859567,Aquilegia_coerulea:0.17470046026242819215)100:0.02965003457016034127,(Chinese_Lotus:0.14579623536367766756,((Beta_vulgaris:0.29217891866532708089,(Actinidia_chinensis:0.14775614912484522079,((Daucus_carota:0.22993116392872575693,Helianthus_annuus:0.24578762130262499230)100:0.02707271146490140834,(Solanum_lycopersicum:0.19183108069802631834,Coffea_canephora:0.18512306237130321529)100:0.04215278847178902111)100:0.01868808764186324911)100:0.02207637680270853678)96:0.00950845884718808272,(Vitis_vinifera:0.14830035498139695904,(((Cucumis_sativus:0.22662854691153486164,Glycine_soja:0.19871860980438546540)100:0.01624839799544771854,Prunus_persica:0.13368250473980938797)100:0.01469430503774592570,((Ricinus_communis:0.11377368623882423704,populus_trichocarpa:0.12691241016814350240)100:0.04224049253555047650,(Citrus_sinensis:0.13670088519360032442,(Arabidopsis_thaliana:0.31742228522337190277,(Theobroma_cacao:0.04100150548619114349,Gossypium_raimondii:0.07737819667849181460)100:0.07925632381783107028)100:0.01668423025063395584)100:0.00968390421391579666)100:0.01601859424695459971)100:0.02423381325099052339)100:0.00786184270289614490)100:0.06211823008936245144)48:0.00829166429815761906)100:0.04726381751608838694)80:0.01138852701548984797)100:0.07355777214641322226,(Ginkgo_biloba:0.35782796955238121983,Anthoceros_angustus:0.80245510177111334382)100:0.16509721728313250799,Amborella_trichopoda:0.25254553978307925366);
