# Supplementary material for: The Litsea genome and the evolution of the laurel family
Source: Nat Commun. 2020 Apr 3;11:1675. doi: 10.1038/s41467-020-15493-5 (PMC7125107; doi:10.1038/s41467-020-15493-5)
Supplement: Supplementary file 4 — Source Data [file 41467_2020_15493_MOESM4_ESM.zip › Source Data file/Supplementary Table 30. TPS indentified based on Illumina transctiptome data for various tissues of species in Lauraceae.tre]

#NEXUS
begin taxa;
	dimensions ntax=511;
	taxlabels
	'1-16784.0o'
	'1013.44'
	'1013.45'
	'1027.4'
	'1027.8'
	'1036.16'
	'1036.2'
	'1036.28'
	'1055.6'
	'113.15'
	'113.16'
	'113.28'
	'113.34'
	'1288.1'
	'1370.4'
	'1409.3'
	'1409.4'
	'1412.36'
	'142.10'
	'1469.3'
	'1469.5'
	15
	'205.14'
	'206.6'
	'225.20'
	'227.44'
	'227.8'
	'241.187.1'
	'241.189'
	'241.191'
	'248.10'
	'248.6'
	'317.1'
	'317.14'
	'317.2'
	'317.7'
	'328.12'
	'328.14'
	'328.17'
	'328.22'
	'328.33'
	'400.19'
	'400.39'
	'400.50'
	'415.1'
	'632.82'
	'632.83'
	'79.107'
	'79.109'
	'87.47'
	'886.11'
	'89.3'
	'952.50'
	ATh1
	ATh10
	ATh11
	ATh12
	ATh13
	ATh14
	ATh15
	ATh16
	ATh17
	ATh18
	ATh19
	ATh2
	ATh20
	ATh21
	ATh22
	ATh23
	ATh24
	ATh25
	ATh26
	ATh27
	ATh28
	ATh29
	ATh3
	ATh30
	ATh31
	ATh32
	ATh4
	ATh5
	ATh6
	ATh7
	ATh8
	ATh9
	DKG11-1810
	DKG110-308
	DKG111-275
	DKG112-358
	DKG113-163
	DKG114-308
	DKG115-358
	DKG12-2825
	DKG13-2825
	DKG14-2825
	DKG15-2489
	DKG16-3587
	DKG17-2825
	DKG18-2825
	DKG19-2825
	LCBYD11
	LCBYD110
	LCBYD111
	LCBYD112
	LCBYD113
	LCBYD114
	LCBYD116
	LCBYD117
	LCBYD118
	LCBYD119
	LCBYD12
	LCBYD120
	LCBYD121
	LCBYD122
	LCBYD13
	LCBYD14
	LCBYD15
	LCBYD16
	LCBYD17
	LCBYD18
	LCBYD19
	LCM21-1213
	LCM210-121
	LCM211-121
	LCM212-154
	LCM213-954
	LCM214-121
	LCM215-654
	LCM216-654
	LCM217-654
	LCM218-121
	LCM219-121
	LCM22-1213
	LCM220-121
	LCM221-121
	LCM222-969
	LCM223-121
	LCM224-121
	LCM225-174
	LCM226-314
	LCM227-105
	LCM228-470
	LCM229-121
	LCM23-1671
	LCM230-891
	LCM24-1103
	LCM25-1103
	LCM26-1042
	LCM27-1012
	LCM28-1213
	LCM29-1213
	LEL11
	LEL110
	LEL111
	LEL112
	LEL113
	LEL114
	LEL115
	LEL116
	LEL117
	LEL118
	LEL119
	LEL12
	LEL120
	LEL121
	LEL122
	LEL123
	LEL124
	LEL125
	LEL126
	LEL127
	LEL128
	LEL129
	LEL13
	LEL130
	LEL131
	LEL132
	LEL133
	LEL134
	LEL135
	LEL14
	LEL15
	LEL16
	LEL17
	LEL18
	LEL19
	LHKN31-175
	LHKN310-13
	LHKN311-13
	LHKN312-13
	LHKN313-13
	LHKN314-13
	LHKN32-132
	LHKN33-132
	LHKN34-132
	LHKN35-132
	LHKN36-132
	LHKN37-132
	LHKN38-132
	LHKN39-132
	LHY21-1842
	LHY210-121
	LHY211-121
	LHY212-121
	LHY213-169
	LHY214-121
	LHY215-185
	LHY216-121
	LHY217-807
	LHY22-1213
	LHY23-1213
	LHY24-1213
	LHY25-1289
	LHY26-6029
	LHY27-6029
	LHY28-1213
	LHY29-1213
	LHYQN11-86
	LHYQN110-1
	LHYQN111-8
	LHYQN112-8
	LHYQN113-1
	LHYQN114-1
	LHYQN115-8
	LHYQN12-86
	LHYQN13-86
	LHYQN14-86
	LHYQN15-16
	LHYQN16-86
	LHYQN17-86
	LHYQN18-86
	LHYQN19-86
	LLG11-2012
	LLG110-201
	LLG111-201
	LLG112-115
	LLG12-2543
	LLG13-1284
	LLG14-2012
	LLG15-2012
	LLG16-2012
	LLG17-2012
	LLG18-2012
	LLG19-2012
	LLYRN11
	LLYRN111
	LLYRN112
	LLYRN113
	LLYRN114
	LLYRN115
	LLYRN116
	LLYRN117
	LLYRN118
	LLYRN12
	LLYRN120
	LLYRN121
	LLYRN122
	LLYRN123
	LLYRN124
	LLYRN125
	LLYRN126
	LLYRN127
	LLYRN128
	LLYRN129
	LLYRN13
	LLYRN130
	LLYRN131
	LLYRN132
	LLYRN134
	LLYRN135
	LLYRN136
	LLYRN138
	LLYRN14
	LLYRN15
	LLYRN18
	LLYRN19
	LMGZ11-176
	LMGZ110-17
	LMGZ111-17
	LMGZ112-17
	LMGZ113-17
	LMGZ114-17
	LMGZ115-17
	LMGZ116-17
	LMGZ117-17
	LMGZ118-17
	LMGZ119-17
	LMGZ12-176
	LMGZ120-51
	LMGZ121-17
	LMGZ13-176
	LMGZ14-176
	LMGZ15-176
	LMGZ16-176
	LMGZ17-130
	LMGZ18-176
	LMGZ19-460
	LQN11-1571
	LQN110-157
	LQN111-157
	LQN112-761
	LQN113-157
	LQN114-157
	LQN115-157
	LQN116-118
	LQN117-157
	LQN118-157
	LQN119-157
	LQN12-2003
	LQN120-157
	LQN121-153
	LQN13-1687
	LQN14-2946
	LQN15-1571
	LQN16-1564
	LQN17-1564
	LQN18-1564
	LQN19-1571
	LWGT21-168
	LWGT210-14
	LWGT211-15
	LWGT212-13
	LWGT213-87
	LWGT214-16
	LWGT215-16
	LWGT216-14
	LWGT22-168
	LWGT23-151
	LWGT24-151
	LWGT25-362
	LWGT26-746
	LWGT27-168
	LWGT28-168
	LWGT29-151
	LWXN21-829
	LWXN210-64
	LWXN211-16
	LWXN212-82
	LWXN213-10
	LWXN214-12
	LWXN215-97
	LWXN216-82
	LWXN217-82
	LWXN218-82
	LWXN219-82
	LWXN22-829
	LWXN23-121
	LWXN24-121
	LWXN25-979
	LWXN26-976
	LWXN27-949
	LWXN28-829
	LWXN29-641
	LXLRG11-13
	LXLRG110-1
	LXLRG111-1
	LXLRG112-1
	LXLRG113-1
	LXLRG114-1
	LXLRG115-1
	LXLRG116-9
	LXLRG117-7
	LXLRG118-1
	LXLRG119-4
	LXLRG12-13
	LXLRG120-1
	LXLRG121-1
	LXLRG122-1
	LXLRG123-1
	LXLRG124-1
	LXLRG13-13
	LXLRG14-13
	LXLRG15-91
	LXLRG16-91
	LXLRG17-15
	LXLRG18-12
	LXLRG19-13
	LXMZ11-144
	LXMZ110-14
	LXMZ111-14
	LXMZ112-14
	LXMZ113-14
	LXMZ114-14
	LXMZ115-14
	LXMZ12-737
	LXMZ13-144
	LXMZ14-131
	LXMZ15-144
	LXMZ16-144
	LXMZ17-122
	LXMZ18-144
	LXMZ19-144
	LXN11-2514
	LXN110-270
	LXN111-149
	LXN112-268
	LXN113-251
	LXN114-251
	LXN115-251
	LXN116-541
	LXN117-541
	LXN118-245
	LXN119-206
	LXN12-2514
	LXN120-239
	LXN121-251
	LXN122-193
	LXN123-239
	LXN124-251
	LXN125-251
	LXN126-251
	LXN13-2514
	LXN14-3709
	LXN15-2139
	LXN16-1349
	LXN17-1349
	LXN18-2514
	LXN19-8883
	LYG11-1113
	LYG110-181
	LYG111-181
	LYG112-181
	LYG113-181
	LYG114-181
	LYG115-181
	LYG116-181
	LYG117-181
	LYG118-181
	LYG119-181
	LYG12-1817
	LYG120-157
	LYG121-181
	LYG122-202
	LYG123-245
	LYG124-181
	LYG125-181
	LYG126-181
	LYG13-1817
	LYG14-1817
	LYG15-4087
	LYG16-1817
	'LYG17-705.'
	LYG18-1817
	LYG19-2303
	LYX11-1449
	LYX110-144
	LYX111-144
	LYX112-144
	LYX113-144
	LYX114-144
	LYX115-144
	LYX12-7378
	LYX13-1449
	LYX14-1315
	LYX15-1449
	LYX16-1449
	LYX17-1228
	LYX18-1449
	LYX19-1449
	LZN1-12087
	LZN11
	LZN110-120
	LZN111-120
	LZN112-338
	LZN113-211
	LZN114-120
	LZN115-120
	LZN116-120
	LZN117-120
	LZN118-120
	LZN119-202
	LZN12-2683
	LZN120-120
	LZN121-120
	LZN122-120
	LZN123-120
	LZN124-120
	LZN125-120
	LZN126-120
	LZN127-120
	LZN128-606
	LZN129-120
	LZN13-1596
	LZN130-163
	LZN131-120
	LZN132-196
	LZN133-208
	LZN134-826
	LZN135-120
	LZN14-2683
	LZN15-1208
	LZN16-2034
	LZN17-1108
	LZN18-1208
	LZN19-1208
	'QL10-5686.'
	QL11-12036
	'QL12-910.0'
	QL13-12036
	'QL14-6060.'
	'QL15-235.0'
	QL16-12036
	QL17-12036
	'QL2-9564.2'
	'QL3-9564.1'
	'QL4-12036.'
	'QL5-20362.'
	'QL6-12036.'
	'QL7-12036.'
	'QL8-24884.'
	'QL9-9697.0'
;
end;
begin trees;
	tree tree_1 = [&R] (LHY216-121:0.057592,(((ATh7:0.631087,((LQN111-157:0.487338,LEL114:0.075637)[&label=37]:0.03308,(LEL123:0.016142,((((LYG123-245:0.180433,LXLRG13-13:0.028704)[&label=48]:0.008104,((LYX111-144:0.002656,LXMZ111-14:1.0E-6)[&label=99]:0.009373,(LXMZ112-14:1.0E-6,LYX112-144:1.0E-6)[&label=100]:1.0E-6)[&label=100]:0.034971)[&label=55]:0.016257,'87.47':0.073915)[&label=45]:0.018019,((L…
end;
begin figtree;
	set appearance.backgroundColorAttribute="Default";
	set appearance.backgroundColour=#ffffff;
	set appearance.branchColorAttribute="User selection";
	set appearance.branchColorGradient=false;
	set appearance.branchLineWidth=1.0;
	set appearance.branchMinLineWidth=0.0;
	set appearance.branchWidthAttribute="Fixed";
	set appearance.foregroundColour=#000000;
	set appearance.hilightingGradient=false;
	set appearance.selectionColour=#2d3680;
	set branchLabels.colorAttribute="User selection";
	set branchLabels.displayAttribute="Branch times";
	set branchLabels.fontName="sansserif";
	set branchLabels.fontSize=8;
	set branchLabels.fontStyle=0;
	set branchLabels.isShown=false;
	set branchLabels.significantDigits=4;
	set layout.expansion=0;
	set layout.layoutType="POLAR";
	set layout.zoom=149;
	set legend.attribute="label";
	set legend.fontSize=10.0;
	set legend.isShown=false;
	set legend.significantDigits=4;
	set nodeBars.barWidth=4.0;
	set nodeBars.displayAttribute=null;
	set nodeBars.isShown=false;
	set nodeLabels.colorAttribute="User selection";
	set nodeLabels.displayAttribute="Node ages";
	set nodeLabels.fontName="sansserif";
	set nodeLabels.fontSize=8;
	set nodeLabels.fontStyle=0;
	set nodeLabels.isShown=false;
	set nodeLabels.significantDigits=4;
	set nodeShapeExternal.colourAttribute="User selection";
	set nodeShapeExternal.isShown=false;
	set nodeShapeExternal.minSize=10.0;
	set nodeShapeExternal.scaleType=Width;
	set nodeShapeExternal.shapeType=Circle;
	set nodeShapeExternal.size=4.0;
	set nodeShapeExternal.sizeAttribute="Fixed";
	set nodeShapeInternal.colourAttribute="User selection";
	set nodeShapeInternal.isShown=false;
	set nodeShapeInternal.minSize=10.0;
	set nodeShapeInternal.scaleType=Width;
	set nodeShapeInternal.shapeType=Circle;
	set nodeShapeInternal.size=4.0;
	set nodeShapeInternal.sizeAttribute="Fixed";
	set polarLayout.alignTipLabels=false;
	set polarLayout.angularRange=0;
	set polarLayout.rootAngle=0;
	set polarLayout.rootLength=100;
	set polarLayout.showRoot=true;
	set radialLayout.spread=0.0;
	set rectilinearLayout.alignTipLabels=false;
	set rectilinearLayout.curvature=0;
	set rectilinearLayout.rootLength=100;
	set scale.offsetAge=0.0;
	set scale.rootAge=1.0;
	set scale.scaleFactor=1.0;
	set scale.scaleRoot=false;
	set scaleAxis.automaticScale=true;
	set scaleAxis.fontSize=8.0;
	set scaleAxis.isShown=false;
	set scaleAxis.lineWidth=1.0;
	set scaleAxis.majorTicks=1.0;
	set scaleAxis.minorTicks=0.5;
	set scaleAxis.origin=0.0;
	set scaleAxis.reverseAxis=false;
	set scaleAxis.showGrid=true;
	set scaleBar.automaticScale=true;
	set scaleBar.fontSize=10.0;
	set scaleBar.isShown=true;
	set scaleBar.lineWidth=1.0;
	set scaleBar.scaleRange=0.0;
	set tipLabels.colorAttribute="User selection";
	set tipLabels.displayAttribute="Names";
	set tipLabels.fontName="sansserif";
	set tipLabels.fontSize=8;
	set tipLabels.fontStyle=0;
	set tipLabels.isShown=true;
	set tipLabels.significantDigits=4;
	set trees.order=false;
	set trees.orderType="increasing";
	set trees.rooting=false;
	set trees.rootingType="User Selection";
	set trees.transform=true;
	set trees.transformType="cladogram";
end;
