# Supplementary material for: The Litsea genome and the evolution of the laurel family
Source: Nat Commun. 2020 Apr 3;11:1675. doi: 10.1038/s41467-020-15493-5 (PMC7125107; doi:10.1038/s41467-020-15493-5)
Supplement: Supplementary file 4 — Source Data [file 41467_2020_15493_MOESM4_ESM.zip › Source Data file/Supplementary Figure 13. The Phylogenomic tree of Lauraceae-MB TREE.tre]

#NEXUS
begin taxa;
	dimensions ntax=24;
	taxlabels
	LCBYD1
	LCHI
	LCM1
	LCP1
	LCUB
	LDXHKG1
	LEL1
	LHKN3
	LHY2
	LHYQN1
	LLG1
	LLYRN1
	LMGZ1
	LQLMJZ7
	LQN1
	LSN1
	LWGT2
	LWXN2
	LXLRG1
	LXMZ1
	LXN1
	LYG1
	LYX1
	LZN1
;
end;

begin trees;
	tree con_all_compat = [&R] (LQLMJZ7:0.014143,LHY2:0.009436,((((((((((LZN1:0.019267,LXN1:0.007548)[&label=1.0]:0.002193,LSN1:0.010576)[&label=1.0]:0.006771,LWXN2:0.014618)[&label=1.0]:0.007729,LLYRN1:0.023374)[&label=1.0]:0.002458,LLG1:0.061713)[&label=1.0]:0.003723,(LEL1:0.028125,LCBYD1:0.022549)[&label=1.0]:0.003364)[&label=1.0]:0.007782,(((LDXHKG1:0.067538,(LQN1:0.022974,LHYQN1:0.01194)[&label=1.0]:0.125406)[&label=1.0]:0.055182,((LCP1:0.227665,LCHI[&!rotate=true]:0.284396)[&label=1.0,!rotate=true]:0.07751,LWGT2:0.415496)[&label=1.0,!rotate=true]:0.024791)[&label=1.0,!rotate=true]:0.019533,LMGZ1:0.137903)[&label=1.0]:0.072425)[&label=1.0]:0.005954,((LCM1:0.026505,LXMZ1:0.030944)[&label=1.0]:0.002491,(LXLRG1:0.005284,LYX1:0.003072)[&label=1.0]:0.024436)[&label=1.0]:0.005303)[&label=1.0]:0.006233,(LHKN3:0.022102,LYG1:0.027887)[&label=1.0]:0.003498)[&label=1.0]:0.006251,LCUB:0.018709)[&label=1.0]:0.011809);
	tree con_all_compat = [&R] (LQLMJZ7:0.014143,LHY2:0.009436,((((((((((LZN1:0.019267,LXN1:0.007548):0.002193,LSN1:0.010576):0.006771,LWXN2:0.014618):0.007729,LLYRN1:0.023374):0.002458,LLG1:0.061713):0.003723,(LEL1:0.028125,LCBYD1:0.022549):0.003364):0.007782,(((LDXHKG1:0.067538,(LQN1:0.022974,LHYQN1:0.01194):0.125406):0.055182,((LCP1:0.227665,LCHI:0.284396):0.07751,LWGT2:0.415496):0.024791):0.019533,LMGZ1:0.137903):0.072425):0.005954,((LCM1:0.026505,LXMZ1:0.030944):0.002491,(LXLRG1:0.005284,LYX1:0.003072):0.024436):0.005303):0.006233,(LHKN3:0.022102,LYG1:0.027887):0.003498):0.006251,LCUB:0.018709):0.011809);
end;

begin figtree;
	set appearance.backgroundColorAttribute="Default";
	set appearance.backgroundColour=#ffffff;
	set appearance.branchColorAttribute="User selection";
	set appearance.branchColorGradient=false;
	set appearance.branchLineWidth=1.0;
	set appearance.branchMinLineWidth=0.0;
	set appearance.branchWidthAttribute="Fixed";
	set appearance.foregroundColour=#000000;
	set appearance.hilightingGradient=false;
	set appearance.selectionColour=#2d3680;
	set branchLabels.colorAttribute="User selection";
	set branchLabels.displayAttribute="Branch times";
	set branchLabels.fontName="sansserif";
	set branchLabels.fontSize=8;
	set branchLabels.fontStyle=0;
	set branchLabels.isShown=false;
	set branchLabels.significantDigits=4;
	set layout.expansion=0;
	set layout.layoutType="RECTILINEAR";
	set layout.zoom=0;
	set legend.attribute=null;
	set legend.fontSize=10.0;
	set legend.isShown=false;
	set legend.significantDigits=4;
	set nodeBars.barWidth=4.0;
	set nodeBars.displayAttribute=null;
	set nodeBars.isShown=false;
	set nodeLabels.colorAttribute="label";
	set nodeLabels.displayAttribute="label";
	set nodeLabels.fontName="sansserif";
	set nodeLabels.fontSize=8;
	set nodeLabels.fontStyle=0;
	set nodeLabels.isShown=true;
	set nodeLabels.significantDigits=4;
	set nodeShapeExternal.colourAttribute=null;
	set nodeShapeExternal.isShown=false;
	set nodeShapeExternal.minSize=10.0;
	set nodeShapeExternal.scaleType=Width;
	set nodeShapeExternal.shapeType=Circle;
	set nodeShapeExternal.size=4.0;
	set nodeShapeExternal.sizeAttribute=null;
	set nodeShapeInternal.colourAttribute=null;
	set nodeShapeInternal.isShown=false;
	set nodeShapeInternal.minSize=10.0;
	set nodeShapeInternal.scaleType=Width;
	set nodeShapeInternal.shapeType=Circle;
	set nodeShapeInternal.size=4.0;
	set nodeShapeInternal.sizeAttribute=null;
	set polarLayout.alignTipLabels=false;
	set polarLayout.angularRange=0;
	set polarLayout.rootAngle=0;
	set polarLayout.rootLength=100;
	set polarLayout.showRoot=true;
	set radialLayout.spread=0.0;
	set rectilinearLayout.alignTipLabels=false;
	set rectilinearLayout.curvature=0;
	set rectilinearLayout.rootLength=100;
	set scale.offsetAge=0.0;
	set scale.rootAge=1.0;
	set scale.scaleFactor=1.0;
	set scale.scaleRoot=false;
	set scaleAxis.automaticScale=true;
	set scaleAxis.fontSize=8.0;
	set scaleAxis.isShown=false;
	set scaleAxis.lineWidth=1.0;
	set scaleAxis.majorTicks=1.0;
	set scaleAxis.minorTicks=0.5;
	set scaleAxis.origin=0.0;
	set scaleAxis.reverseAxis=false;
	set scaleAxis.showGrid=true;
	set scaleBar.automaticScale=true;
	set scaleBar.fontSize=10.0;
	set scaleBar.isShown=true;
	set scaleBar.lineWidth=1.0;
	set scaleBar.scaleRange=0.0;
	set tipLabels.colorAttribute="User selection";
	set tipLabels.displayAttribute="Names";
	set tipLabels.fontName="sansserif";
	set tipLabels.fontSize=8;
	set tipLabels.fontStyle=0;
	set tipLabels.isShown=true;
	set tipLabels.significantDigits=4;
	set trees.order=false;
	set trees.orderType="increasing";
	set trees.rooting=true;
	set trees.rootingType="User Selection";
	set trees.transform=false;
	set trees.transformType="cladogram";
end;
